# Supplementary material for: Utilizing ExAC to assess the hidden contribution of variants of unknown significance to Sanfilippo Type B incidence
Source: PLoS One. 2018 Jul 6;13(7):e0200008. doi: 10.1371/journal.pone.0200008 (PMC6034809; doi:10.1371/journal.pone.0200008)
Supplement: S1 Table — A table of tested NAGLU variants and their observed %wt activity values. “IDlong” represents the amino acid change using the three letter code. “ID” represents the amino acid change using the one letter code. “Ref” represents the reference amino acid. “Alt” represents the alternate amino acid. Columns “EA1” through “EA6” represent the observed %wt activity values after independent transfections. “EA” represents the mean %wt activity value across each replicate, and “EAstd” represents the standard deviation. “Source” designates whether each variant is considered a VUS in ExAC (VUS), is from HGMD (HGMD), or is in neither source (?). (XLSX) [file pone.0200008.s004.xlsx]

## Sheet: Sheet1
IDlong	ID	Ref	Alt	Codon	EA1	EA2	EA3	EA4	EA5	EA6	EA	EAStd	Source
Ala16Val	A16V	A	V	16	41.1923	41.315	42.1939	NAN	NAN	NAN	41.5671	0.546316	VUS
Phe48Cys	F48C	F	C	48	7.5356	0.783583	2.96008	NAN	NAN	NAN	3.75976	3.44631	HGMD
His100Arg	H100R	H	R	100	3.86183	2.99953	4.75829	NAN	NAN	NAN	3.87322	0.879433	HGMD
Pro115Ser	P115S	P	S	115	8.35581	5.4064	12.6017	NAN	NAN	NAN	8.78796	3.61704	HGMD
Pro118Leu	P118L	P	L	118	96.1361	80.4436	NAN	NAN	NAN	NAN	88.2898	11.0963	HGMD
Pro118Ser	P118S	P	S	118	53.0077	55.0813	41.7939	NAN	NAN	NAN	49.961	7.14847	VUS
Arg130His	R130H	R	H	130	6.41439	2.92145	9.56438	NAN	NAN	NAN	6.30007	3.32294	?
Tyr131Ser	Y131S	Y	S	131	2.65387	3.4028	6.70071	NAN	NAN	NAN	4.25246	2.15306	VUS
Val135Gly	V135G	V	G	135	17.231	16.1833	19.4883	NAN	NAN	NAN	17.6342	1.68897	VUS
Thr137Met	T137M	T	M	137	19.2096	19.7848	22.1074	NAN	NAN	NAN	20.3672	1.53421	VUS
Tyr140Cys	Y140C	Y	C	140	5.50192	4.00086	11.5295	NAN	NAN	NAN	7.01078	3.98469	HGMD
Ser141Thr	S141T	S	T	141	33.8127	31.4594	36.7031	NAN	NAN	NAN	33.9917	2.62646	VUS
Trp144Ter	W144*	W	*	144	7.85491	11.1335	3.71665	NAN	NAN	NAN	7.56834	3.7167	LOF
Arg152Gln	R152Q	R	Q	152	30.597	30.574	42.9124	NAN	NAN	NAN	34.6944	7.11695	VUS
Glu153Lys	E153K	E	K	153	5.65697	1.37111	4.71374	NAN	NAN	NAN	3.91394	2.25209	HGMD
Ile154Arg	I154R	I	R	154	4.24466	3.85904	10.032	NAN	NAN	NAN	6.04523	3.45801	HGMD
Ile154Thr	I154T	I	T	154	0.593465	2.06155	6.11016	NAN	NAN	NAN	2.92172	2.85717	VUS
Ala158Ser	A158S	A	S	158	7.82335	8.47345	13.9093	NAN	NAN	NAN	10.0687	3.34189	VUS
Ser169Asn	S169N	S	N	169	82.4473	80.3855	65.7449	NAN	NAN	NAN	76.1926	9.10648	VUS
Gly170Ser	G170S	G	S	170	23.8648	24.7012	23.0108	NAN	NAN	NAN	23.8589	0.845241	?
Arg177Trp	R177W	R	W	177	2.23984	4.16483	5.74109	NAN	NAN	NAN	4.04859	1.75352	HGMD
Ala181Asp	A181D	A	D	181	57.633	54.4426	51.3358	NAN	NAN	NAN	54.4705	3.14874	VUS
Gly183Ala	G183A	G	A	183	9.28922	15.0645	14.6287	NAN	NAN	NAN	12.9941	3.21593	VUS
Asn190Ser	N190S	N	S	190	69.1841	76.3906	60.3464	NAN	NAN	NAN	68.6404	8.0359	VUS
Phe192Leu	F192L	F	L	192	24.5031	30.8976	31.5185	NAN	NAN	NAN	28.9731	3.88355	VUS
Phe198Tyr	F198Y	F	Y	198	44.4053	47.2734	40.908	NAN	NAN	NAN	44.1955	3.18788	VUS
Gly202Arg	G202R	G	R	202	42.5351	48.7997	27.6706	NAN	NAN	NAN	39.6684	10.8523	VUS
Met204Ile	M204I	M	I	204	14.8084	21.0954	18.4723	NAN	NAN	NAN	18.1254	3.15779	VUS
Asp211Asn	D211N	D	N	211	66.0084	67.1042	78.1135	NAN	NAN	NAN	70.4087	6.69503	VUS
Pro216Arg	P216R	P	R	216	58.3809	54.0341	59.3741	NAN	NAN	NAN	57.263	2.84011	VUS
Pro216Ser	P216S	P	S	216	62.6102	64.6988	72.9815	NAN	NAN	NAN	66.7635	5.48525	VUS
Gln222Glu	Q222E	Q	E	222	47.1001	50.0424	43.9247	NAN	NAN	NAN	47.0224	3.05962	VUS
Tyr224Cys	Y224C	Y	C	224	36.7993	34.0199	32.145	NAN	NAN	NAN	34.3214	2.34173	VUS
His227Pro	H227P	H	P	227	3.55146	5.07131	7.12825	NAN	NAN	NAN	5.25034	1.79511	HGMD
Arg228Trp	R228W	R	W	228	15.5064	17.2419	16.3847	NAN	NAN	NAN	16.3777	0.867774	VUS
Arg228Gln	R228Q	R	Q	228	58.723	54.8973	46.242	NAN	NAN	NAN	53.2874	6.39434	VUS
Arg234Cys	R234C	R	C	234	5.75288	4.21694	1.77248	NAN	NAN	NAN	3.9141	2.00741	HGMD
Gly237Asp	G237D	G	D	237	3.06781	5.15501	9.70648	NAN	NAN	NAN	5.97643	3.39471	VUS
Pro243Ser	P243S	P	S	243	23.067	17.1639	29.1225	NAN	NAN	NAN	23.1178	5.97946	VUS
Ala244Thr	A244T	A	T	244	16.3426	20.5553	23.185	NAN	NAN	NAN	20.0276	3.45159	VUS
His248Arg	H248R	H	R	248	4.04322	6.7114	5.90929	NAN	NAN	NAN	5.55464	1.36899	HGMD
Glu251Lys	E251K	E	K	251	20.2918	25.6702	28.745	NAN	NAN	NAN	24.9023	4.27858	VUS
Val253Ile	V253I	V	I	253	115.993	108.795	115.633	NAN	NAN	NAN	113.474	4.05569	VUS
Thr254Ile	T254I	T	I	254	62.4654	63.8238	74.2048	NAN	NAN	NAN	66.8313	6.42161	VUS
Val260Ile	V260I	V	I	260	65.9142	70.1855	71.1668	NAN	NAN	NAN	69.0888	2.79276	VUS
Asn261Ser	N261S	N	S	261	74.8125	72.1808	68.8454	NAN	NAN	NAN	71.9462	2.99049	VUS
Thr263Met	T263M	T	M	263	78.2342	91.6122	110.629	NAN	NAN	NAN	93.4917	16.2788	VUS
Gly269Asp	G269D	G	D	269	85.6091	106.36	76.4114	NAN	NAN	NAN	89.46	15.341	VUS
Cys273Arg	C273R	C	R	273	27.0078	39.4506	23.4164	NAN	NAN	NAN	29.9583	8.41443	VUS
Ser276Phe	S276F	S	F	276	6.67061	7.29277	13.8185	NAN	NAN	NAN	9.26063	3.95949	VUS
Ser278Phe	S278F	S	F	278	3.60487	4.08864	5.84843	NAN	NAN	NAN	4.51398	1.18071	?
Leu281Pro	L281P	L	P	281	5.68562	4.58769	11.9221	NAN	NAN	NAN	7.39848	3.95587	VUS
Ala282Val	A282V	A	V	282	48.4156	42.6114	43.419	NAN	NAN	NAN	44.8153	3.14397	HGMD
Pro283Leu	P283L	P	L	283	125.041	113.751	118.881	NAN	NAN	NAN	119.224	5.65269	VUS
Ile290Val	I290V	I	V	290	16.7827	21.145	19.8312	NAN	NAN	NAN	19.253	2.23787	VUS
Ile291Leu	I291L	I	L	291	112.099	85.8707	80.2	117.095	123.77	129.767	108.134	20.4179	VUS
Leu294Phe	L294F	L	F	294	85.7099	102.555	98.3886	NAN	NAN	NAN	95.551	8.77353	VUS
Arg297Ter	R297*	R	*	297	9.39539	11.289	3.66958	NAN	NAN	NAN	8.11801	3.96709	HGMD
Arg297Gln	R297Q	R	Q	297	86.0147	118.959	111.115	NAN	NAN	NAN	105.363	17.2091	VUS
Ile300Thr	I300T	I	T	300	66.3636	94.4331	114.604	NAN	NAN	NAN	91.8001	24.2276	VUS
Asp306Gly	D306G	D	G	306	51.2915	62.7657	60.3003	NAN	NAN	NAN	58.1192	6.04005	VUS
Ile308Thr	I308T	I	T	308	28.4772	32.6733	39.9159	NAN	NAN	NAN	33.6888	5.78655	VUS
Gly310Val	G310V	G	V	310	3.75945	6.65671	10.2883	NAN	NAN	NAN	6.90147	3.27128	VUS
Gly310Ala	G310A	G	A	310	56.2212	77.8815	69.2376	NAN	NAN	NAN	67.7801	10.9034	VUS
Ser322Leu	S322L	S	L	322	60.3227	81.0509	80.6351	NAN	NAN	NAN	74.0029	11.8492	VUS
Leu327Phe	L327F	L	F	327	13.0513	12.0335	14.2248	NAN	NAN	NAN	13.1032	1.09656	VUS
Ala329Thr	A329T	A	T	329	87.8609	71.9345	101.838	NAN	NAN	NAN	87.2111	14.9624	VUS
Thr332Ile	T332I	T	I	332	83.0443	81.0665	78.9684	NAN	NAN	NAN	81.0264	2.03824	VUS
Val334Ile	V334I	V	I	334	67.519	75.0465	86.0621	NAN	NAN	NAN	76.2092	9.32609	VUS
Glu336Ter	E336*	E	*	336	5.43686	8.92544	3.13329	NAN	NAN	NAN	5.83186	2.91621	HGMD
Met338Ile	M338I	M	I	338	54.9891	64.5502	56.9401	NAN	NAN	NAN	58.8264	5.05197	VUS
Thr339Pro	T339P	T	P	339	4.41535	5.1664	7.60129	NAN	NAN	NAN	5.72768	1.66548	VUS
Ala340Thr	A340T	A	T	340	94.2823	96.2928	94.9938	NAN	NAN	NAN	95.1897	1.01946	VUS
Leu349Phe	L349F	L	F	349	6.09719	8.62723	11.4519	NAN	NAN	NAN	8.72545	2.67873	VUS
Gly351Ala	G351A	G	A	351	74.5445	62.003	54.4923	NAN	NAN	NAN	63.6799	10.1307	VUS
Phe354Val	F354V	F	V	354	9.18466	11.9796	16.4391	NAN	NAN	NAN	12.5345	3.65888	?
Phe354Ser	F354S	F	S	354	6.67018	8.01151	7.20843	NAN	NAN	NAN	7.2967	0.675011	VUS
Gln355Leu	Q355L	Q	L	355	67.4938	83.704	66.3305	NAN	NAN	NAN	72.5094	9.71218	?
Gln355Lys	Q355K	Q	K	355	74.9126	52.8868	67.6608	NAN	NAN	NAN	65.1534	11.2249	VUS
His356Pro	H356P	H	P	356	38.6802	39.7746	54.1563	NAN	NAN	NAN	44.2037	8.63655	?
Pro358Leu	P358L	P	L	358	37.4901	54.2044	39.893	NAN	NAN	NAN	43.8625	9.03655	HGMD
Trp361Arg	W361R	W	R	361	6.24453	5.5923	8.15693	NAN	NAN	NAN	6.66459	1.33292	HGMD
Trp361Ser	W361S	W	S	361	7.43124	8.77992	12.4817	NAN	NAN	NAN	9.5643	2.61502	VUS
Ile366Met	I366M	I	M	366	68.4903	49.1119	58.8253	NAN	NAN	NAN	58.8091	9.68922	VUS
Val369Leu	V369L	V	L	369	15.343	14.2302	20.1214	NAN	NAN	NAN	16.5649	3.12993	VUS
Pro374Ser	P374S	P	S	374	81.2607	62.7227	87.0049	NAN	NAN	NAN	76.9961	12.6904	VUS
Arg375Cys	R375C	R	C	375	26.3419	21.4328	28.0679	NAN	NAN	NAN	25.2809	3.44243	VUS
Arg375His	R375H	R	H	375	39.9135	33.9371	46.8023	NAN	NAN	NAN	40.2177	6.43798	VUS
Arg377His	R377H	R	H	377	4.91362	3.00858	5.29862	NAN	NAN	NAN	4.40694	1.22622	VUS
Arg377Cys	R377C	R	C	377	14.9513	21.405	12.7742	NAN	NAN	NAN	16.3768	4.48853	VUS
Ala385Val	A385V	A	V	385	3.05246	6.58001	1.13633	NAN	NAN	NAN	3.5896	2.76131	VUS
Glu386Lys	E386K	E	K	386	1.59943	4.79808	1.7878	NAN	NAN	NAN	2.72844	1.79484	VUS
Arg393His	R393H	R	H	393	100.982	80.2327	73.0177	NAN	NAN	NAN	84.7442	14.5179	VUS
Gln398Lys	Q398K	Q	K	398	48.943	48.3684	51.4553	NAN	NAN	NAN	49.5889	1.64171	VUS
Gly399Val	G399V	G	V	399	1.50378	6.95557	1.9255	NAN	NAN	NAN	3.46162	3.03319	VUS
Trp404Cys	W404C	W	C	404	4.80107	4.84727	1.19	NAN	NAN	NAN	3.61278	2.09832	VUS
Trp404Ter	W404*	W	*	404	7.42107	13.1077	4.71747	NAN	NAN	NAN	8.41542	4.28259	LOF
His408Tyr	H408Y	H	Y	408	3.34447	7.61924	2.52483	NAN	NAN	NAN	4.49618	2.73552	VUS
Phe410Ser	F410S	F	S	410	4.2136	5.93789	NAN	NAN	NAN	NAN	5.07574	1.21926	HGMD
His414Arg	H414R	H	R	414	1.92035	6.79545	3.42879	NAN	NAN	NAN	4.0482	2.49588	HGMD
Glu421Lys	E421K	E	K	421	37.6251	33.7021	26.5326	NAN	NAN	NAN	32.6199	5.62485	VUS
Gly426Ala	G426A	G	A	426	9.72606	9.20434	7.7048	NAN	NAN	NAN	8.8784	1.04931	VUS
Ala430Thr	A430T	A	T	430	1.70329	3.18612	NAN	NAN	NAN	NAN	2.4447	1.04852	?
Arg431Cys	R431C	R	C	431	7.9282	7.39929	3.89	NAN	NAN	NAN	6.40583	2.19476	VUS
Asn435Thr	N435T	N	T	435	35.4539	29.2979	26.0425	NAN	NAN	NAN	30.2648	4.77963	VUS
Thr437Ile	T437I	T	I	437	7.18756	5.90036	10.5349	NAN	NAN	NAN	7.87427	2.39236	HGMD
Thr437Ser	T437S	T	S	437	103.39	89.2547	94.859	NAN	NAN	NAN	95.8346	7.11792	VUS
Thr441Met	T441M	T	M	441	50.2005	53.8666	44.2929	NAN	NAN	NAN	49.4533	4.8304	VUS
Ala444Asp	A444D	A	D	444	2.0357	5.08444	4.20977	NAN	NAN	NAN	3.77664	1.56984	VUS
Ala444Val	A444V	A	V	444	99.9915	86.6906	91.9664	NAN	NAN	NAN	92.8828	6.69762	VUS
Pro445Ser	P445S	P	S	445	3.45278	5.51403	5.51975	NAN	NAN	NAN	4.82885	1.19171	VUS
Glu446Lys	E446K	E	K	446	2.70229	7.48712	3.8153	NAN	NAN	NAN	4.66824	2.50385	HGMD
Ser449Asn	S449N	S	N	449	24.2402	25.0409	13.4281	NAN	NAN	NAN	20.903	6.48588	VUS
Val454Phe	V454F	V	F	454	2.76491	7.12235	2.72387	NAN	NAN	NAN	4.20371	2.5277	VUS
Tyr455Cys	Y455C	Y	C	455	2.89033	6.09574	2.97504	NAN	NAN	NAN	3.98704	1.82668	HGMD
Tyr455Ser	Y455S	Y	S	455	3.11138	7.9224	3.07001	NAN	NAN	NAN	4.70126	2.78967	VUS
Ser456Phe	S456F	S	F	456	29.6898	24.5487	23.04	NAN	NAN	NAN	25.7595	3.48635	VUS
Gly462Arg	G462R	G	R	462	5.5473	6.3096	0.43	NAN	NAN	NAN	4.09564	3.19733	VUS
Arg464Gln	R464Q	R	Q	464	4.5925	5.01354	1.03	NAN	NAN	NAN	3.54535	2.1885	VUS
Arg464Ter	R464*	R	*	464	3.33734	5.70164	1.8959	NAN	NAN	NAN	3.64496	1.92143	LOF
Ser477Thr	S477T	S	T	477	107.76	92.4471	101.781	NAN	NAN	NAN	100.663	7.71757	VUS
Ala479Thr	A479T	A	T	479	25.3185	16.6938	22.7731	NAN	NAN	NAN	21.5951	4.43135	VUS
Ala480Gly	A480G	A	G	480	70.1785	64.3063	NAN	NAN	NAN	NAN	67.2424	4.15227	?
Ala480Thr	A480T	A	T	480	46.0306	48.5856	34.0685	NAN	NAN	NAN	42.8949	7.74993	VUS
Arg481Trp	R481W	R	W	481	10.8369	7.29971	9.58582	NAN	NAN	NAN	9.24081	1.79366	VUS
Arg482Gln	R482Q	R	Q	482	4.92332	3.51218	NAN	NAN	NAN	NAN	4.21775	0.997824	HGMD
Arg482Trp	R482W	R	W	482	43.915	34.9195	35.922	NAN	NAN	NAN	38.2522	4.92975	HGMD
Ser486Phe	S486F	S	F	486	81.1806	74.2495	NAN	NAN	NAN	NAN	77.715	4.901	?
Pro488Leu	P488L	P	L	488	45.0407	41.1722	30.6316	NAN	NAN	NAN	38.9482	7.45754	VUS
Ala490Thr	A490T	A	T	490	63.9809	58.1456	51.94	NAN	NAN	NAN	58.0221	6.02139	VUS
Gly491Ala	G491A	G	A	491	74.9974	69.074	55.93	NAN	NAN	NAN	66.6672	9.75892	VUS
Ala493Val	A493V	A	V	493	18.0856	23.4112	16.13	NAN	NAN	NAN	19.209	3.76836	VUS
Leu496Pro	L496P	L	P	496	7.6579	7.7213	5.92	NAN	NAN	NAN	7.09973	1.02217	VUS
Leu497Val	L497V	L	V	497	17.2873	15.0423	7.79481	NAN	NAN	NAN	13.3748	4.96108	HGMD
Arg499Trp	R499W	R	W	499	27.359	25.3684	23.92	NAN	NAN	NAN	25.5492	1.72662	VUS
Arg499Gln	R499Q	R	Q	499	62.1816	55.7911	41.7064	NAN	NAN	NAN	53.2264	10.4758	VUS
Asn503Ser	N503S	N	S	503	35.1137	34.5878	27.854	NAN	NAN	NAN	32.5185	4.04809	VUS
Gly506Glu	G506E	G	E	506	59.904	48.6606	56.0698	NAN	NAN	NAN	54.8782	5.71564	VUS
Cys509Tyr	C509Y	C	Y	509	40.2585	35.9366	35.8476	NAN	NAN	NAN	37.3475	2.52132	VUS
Asn513Ser	N513S	N	S	513	8.6247	3.53331	5.58502	NAN	NAN	NAN	5.91434	2.56162	VUS
Arg514Cys	R514C	R	C	514	49.7101	41.1067	43.3377	59.4686	61.0665	53.54	51.3716	8.20887	VUS
Arg514His	R514H	R	H	514	108.042	86.187	92.6411	NAN	NAN	NAN	95.6232	11.2284	VUS
Pro516Leu	P516L	P	L	516	7.49075	3.20805	5.74679	NAN	NAN	NAN	5.48186	2.1536	HGMD
Pro521Leu	P521L	P	L	521	6.86905	6.20154	7.75204	NAN	NAN	NAN	6.94088	0.777742	HGMD
Ser522Phe	S522F	S	F	522	32.3359	16.4901	22.2396	NAN	NAN	NAN	23.6885	8.02165	VUS
Gln524Arg	Q524R	Q	R	524	95.9874	83.8965	78.3727	NAN	NAN	NAN	86.0855	9.00909	VUS
Ser528Arg	S528R	S	R	528	98.3386	91.3552	89.6472	NAN	NAN	NAN	93.1137	4.6048	?
Arg533Gln	R533Q	R	Q	533	66.5386	50.3112	50.1476	NAN	NAN	NAN	55.6658	9.41646	VUS
Val536Met	V536M	V	M	536	58.405	39.6286	38.2049	NAN	NAN	NAN	45.4128	11.274	VUS
Arg541Gln	R541Q	R	Q	541	44.3426	42.9939	34.0347	NAN	NAN	NAN	40.4571	5.60265	VUS
Leu542Pro	L542P	L	P	542	5.38244	2.96862	2.36825	NAN	NAN	NAN	3.5731	1.59542	VUS
Leu542Arg	L542R	L	R	542	53.8333	47.8016	40.2916	NAN	NAN	NAN	47.3088	6.78427	VUS
Ala547Thr	A547T	A	T	547	60.7146	62.6951	46.598	NAN	NAN	NAN	56.6692	8.778	VUS
Ala555Thr	A555T	A	T	555	106.603	90.0677	92.9882	NAN	NAN	NAN	96.5531	8.82549	VUS
Arg557Leu	R557L	R	L	557	53.3033	43.7569	45.7747	NAN	NAN	NAN	47.6117	5.03134	VUS
Arg557Cys	R557C	R	C	557	58.3122	42.2602	44.8656	NAN	NAN	NAN	48.4793	8.61457	VUS
Asp559Asn	D559N	D	N	559	5.84406	4.53364	2.96102	NAN	NAN	NAN	4.44624	1.44351	VUS
Asp559His	D559H	D	H	559	8.57298	6.47281	6.57651	NAN	NAN	NAN	7.20743	1.18373	VUS
Leu561Arg	L561R	L	R	561	6.5878	6.89326	5.98318	NAN	NAN	NAN	6.48808	0.463162	HGMD
Leu563His	L563H	L	H	563	8.12997	10.7461	5.91	NAN	NAN	NAN	8.26203	2.42076	VUS
Arg565Trp	R565W	R	W	565	6.52006	3.36789	2.97365	NAN	NAN	NAN	4.2872	1.94374	HGMD
Arg565Gln	R565Q	R	Q	565	7.34143	4.00735	5.54506	NAN	NAN	NAN	5.63128	1.66871	HGMD
Arg565Leu	R565L	R	L	565	2.27677	2.57198	2.51115	NAN	NAN	NAN	2.4533	0.155875	HGMD
Val568Gly	V568G	V	G	568	13.4578	14.931	17.7779	NAN	NAN	NAN	15.3889	2.19616	VUS
Ser573Gly	S573G	S	G	573	59.0035	58.7473	53.0666	NAN	NAN	NAN	56.9391	3.35615	VUS
Tyr575Cys	Y575C	Y	C	575	53.7499	47.9131	52.9534	NAN	NAN	NAN	51.5388	3.16507	VUS
Ala582Pro	A582P	A	P	582	4.27463	4.38994	2.83661	NAN	NAN	NAN	3.83373	0.865452	HGMD
Ala582Thr	A582T	A	T	582	31.7074	15.4846	24.3352	NAN	NAN	NAN	23.8424	8.12261	HGMD
Ala589Val	A589V	A	V	589	99.4124	76.89	88.5911	NAN	NAN	NAN	88.2978	11.2641	?
Gly595Arg	G595R	G	R	595	95.0138	75.348	76.2507	NAN	NAN	NAN	82.2042	11.1027	VUS
Gly596Cys	G596C	G	C	596	101.992	109.762	95.22	NAN	NAN	NAN	102.325	7.27663	VUS
Val597Leu	V597L	V	L	597	78.779	53.0137	64.9932	NAN	NAN	NAN	65.5953	12.8932	VUS
Val597Ile	V597I	V	I	597	114.412	88.6954	103.123	NAN	NAN	NAN	102.077	12.8902	VUS
Pro604Leu	P604L	P	L	604	10.9521	3.25204	7.13992	NAN	NAN	NAN	7.11467	3.85007	HGMD
Glu608Lys	E608K	E	K	608	51.3479	36.272	43.9141	NAN	NAN	NAN	43.8447	7.53821	VUS
Ser612Gly	S612G	S	G	612	16.319	13.8773	12.9027	NAN	NAN	NAN	14.3663	1.75986	HGMD
Arg615Cys	R615C	R	C	615	26.0516	12.5207	17.3887	NAN	NAN	NAN	18.6537	6.85358	VUS
Ser620Gly	S620G	S	G	620	99.0466	85.0073	95.3882	NAN	NAN	NAN	93.1473	7.28298	VUS
Arg626Gln	R626Q	R	Q	626	33.2291	21.2931	33.1269	NAN	NAN	NAN	29.2164	6.86192	VUS
Arg626Gly	R626G	R	G	626	39.9396	22.2521	26.5829	NAN	NAN	NAN	29.5915	9.21958	VUS
Arg626Ter	R626*	R	*	626	3.85145	4.39321	2.63344	NAN	NAN	NAN	3.62603	0.90128	HGMD
Ala627Val	A627V	A	V	627	7.9548	7.96885	7.82325	NAN	NAN	NAN	7.91564	0.0803165	VUS
Ala628Val	A628V	A	V	628	82.3591	90.7639	86.55	NAN	NAN	NAN	86.5577	4.20237	VUS
Val630Ile	V630I	V	I	630	77.3366	83.5836	70.6568	NAN	NAN	NAN	77.1923	6.4646	VUS
Val630Gly	V630G	V	G	630	102.915	110.412	120.511	NAN	NAN	NAN	111.279	8.83	VUS
Ala633Gly	A633G	A	G	633	75.2555	79.6723	57.2464	NAN	NAN	NAN	70.7247	11.8797	VUS
Glu634Lys	E634K	E	K	634	15.4828	16.6252	9.63232	NAN	NAN	NAN	13.9134	3.75131	HGMD
Asp636Asn	D636N	D	N	636	78.8696	67.2969	62.0855	NAN	NAN	NAN	69.4173	8.5906	VUS
Gln640Arg	Q640R	Q	R	640	80.09	90.9463	64.8092	NAN	NAN	NAN	78.6152	13.1308	VUS
Gln640Ter	Q640*	Q	*	640	2.36514	6.03915	2.04432	NAN	NAN	NAN	3.48287	2.21961	LOF
Asn641Thr	N641T	N	T	641	38.4783	49.8317	37.5963	NAN	NAN	NAN	41.9688	6.8238	?
Arg643Cys	R643C	R	C	643	15.2644	10.04	5.6437	NAN	NAN	NAN	10.316	4.81628	HGMD
Gln645Pro	Q645P	Q	P	645	3.42515	12.8601	5.69408	NAN	NAN	NAN	7.32644	4.92474	VUS
Trp649Ser	W649S	W	S	649	6.29444	2.99405	2.65847	NAN	NAN	NAN	3.98232	2.00937	VUS
Ala664Val	A664V	A	V	664	6.15522	9.77068	3.2861	NAN	NAN	NAN	6.404	3.24944	HGMD
Pro673Ser	P673S	P	S	673	29.7847	30.1914	21.8618	NAN	NAN	NAN	27.2793	4.69613	VUS
Arg674His	R674H	R	H	674	7.18183	13.7603	5.12947	NAN	NAN	NAN	8.69053	4.50886	HGMD
Arg674Cys	R674C	R	C	674	3.82207	8.79474	1.95701	NAN	NAN	NAN	4.85794	3.5346	HGMD
Arg676Trp	R676W	R	W	676	32.3651	31.8824	21.3267	NAN	NAN	NAN	28.5248	6.23837	VUS
Ala681Val	A681V	A	V	681	85.9117	90.7157	81.7202	NAN	NAN	NAN	86.1159	4.50124	VUS
Leu682Arg	L682R	L	R	682	11.4857	7.7115	8.25206	NAN	NAN	NAN	9.14977	2.04099	HGMD
Val686Ala	V686A	V	A	686	56.2096	44.0848	33.0153	NAN	NAN	NAN	44.4366	11.6012	VUS
Gln688Arg	Q688R	Q	R	688	73.7503	61.4264	66.15	NAN	NAN	NAN	67.1089	6.21768	VUS
His695Tyr	H695Y	H	Y	695	55.4816	48.1201	32.0871	NAN	NAN	NAN	45.2296	11.9621	VUS
Gln703His	Q703H	Q	H	703	57.2008	45.9988	34.7777	NAN	NAN	NAN	45.9924	11.2116	VUS
Val709Ile	V709I	V	I	709	84.4055	51.6116	48.9914	NAN	NAN	NAN	61.6695	19.7335	VUS
Leu710Val	L710V	L	V	710	109.016	93.8918	79.6296	NAN	NAN	NAN	94.1791	14.6952	VUS
Arg714Met	R714M	R	M	714	66.7214	56.3067	44.7199	NAN	NAN	NAN	55.916	11.006	VUS
Tyr715Ser	Y715S	Y	S	715	36.2112	28.8665	28.8812	NAN	NAN	NAN	31.3196	4.23621	?
Gln718His	Q718H	Q	H	718	90.8766	76.0045	74.6498	NAN	NAN	NAN	80.5103	9.00296	VUS
Arg720Gln	R720Q	R	Q	720	102.96	76.75	88.59	NAN	NAN	NAN	89.4333	13.1253	VUS
Asp722Asn	D722N	D	N	722	85.1721	86.3652	107.456	NAN	NAN	NAN	92.9979	12.5356	VUS
Lys729Arg	K729R	K	R	729	9.48974	12.6375	6.90488	NAN	NAN	NAN	9.67737	2.8709	VUS
Lys729Gln	K729Q	K	Q	729	95.5797	97.4647	76.3138	NAN	NAN	NAN	89.7861	11.7054	VUS
Phe731Val	F731V	F	V	731	88.8329	73.577	64.3574	NAN	NAN	NAN	75.5891	12.3612	VUS
Pro736Leu	P736L	P	L	736	89.2933	67.8234	61.6481	NAN	NAN	NAN	72.9216	14.5106	VUS
Arg737Cys	R737C	R	C	737	53.5951	45.8749	38.7775	NAN	NAN	NAN	46.0825	7.41096	VUS
Arg737His	R737H	R	H	737	65.8019	75.5071	57.5893	NAN	NAN	NAN	66.2994	8.96928	VUS
Arg737Ser	R737S	R	S	737	74.3802	74.5712	58.8746	NAN	NAN	NAN	69.2753	9.0078	VUS
Arg737Gly	R737G	R	G	737	104.237	110.122	110.575	NAN	NAN	NAN	108.311	3.5354	VUS
Ala740Pro	A740P	A	P	740	75.3679	51.1977	50.086	NAN	NAN	NAN	58.8839	14.2864	VUS
Gly741Ser	G741S	G	S	741	104.157	94.6011	83.3359	NAN	NAN	NAN	94.0313	10.4222	VUS
Trp743Ter	W743*	W	*	743	81.2699	88.8445	62.0243	NAN	NAN	NAN	77.3796	13.8269	LOF
