# Supplementary material for: Utilizing ExAC to assess the hidden contribution of variants of unknown significance to Sanfilippo Type B incidence
Source: PLoS One. 2018 Jul 6;13(7):e0200008. doi: 10.1371/journal.pone.0200008 (PMC6034809; doi:10.1371/journal.pone.0200008)
Supplement: S2 Table — A table of variant allele frequencies and sample sizes in ExAC overall (A, ACnt), Non-Finnish European (NFE, NFECnt), South Asian (SAS, SASCnt), Latino (AMR, AMRCnt), African (AFR, AFRCnt), East Asian (EAS, EASCnt), and Finnish (FIN, FINCnt) from ExAC. When available, %wt activity values and PolyPhen and SIFT predictions are also included. The source column is the same as in S1 Table, but with the addition of loss of function variants (LoF). (XLSX) [file pone.0200008.s005.xlsx]

## Sheet: All_Variants
HGVSc	HGVSp	pos	A	NFE	SAS	AMR	AFR	EAS	FIN	ACnt	NFECnt	SASCnt	AMRCnt	AFRCnt	EASCnt	FINCnt	Source	%WT Activity	PolyPhen	PolyPhen Score	SIFT	SIFT Score
ENST00000225927.2:c.47C>T	ENSP00000225927.1:p.Ala16Val	40688337	0.0135135	0	0	0	0.0333333	NULL	NULL	74	8	34	2	30	0	0	VUS	41.5671	unknown	0	tolerated	0.39
ENST00000225927.2:c.352C>T	ENSP00000225927.1:p.Pro118Ser	40688642	0.000123213	0	0.000178316	0	0	0	0	8116	2012	5608	92	162	154	2	VUS	49.961	benign	0.004	tolerated	0.6
ENST00000225927.2:c.392A>C	ENSP00000225927.1:p.Tyr131Ser	40689424	8.248e-06	0	0	0	0	0.00011566	0	121238	66590	16512	11574	10396	8646	6614	VUS	4.25246	probably_damaging	0.998	deleterious	0
ENST00000225927.2:c.404T>G	ENSP00000225927.1:p.Val135Gly	40689436	1.6492e-05	0	0	0	0	0.000231267	0	121268	66616	16512	11574	10398	8648	6614	VUS	17.6342	benign	0.35	deleterious	0.01
ENST00000225927.2:c.410C>T	ENSP00000225927.1:p.Thr137Met	40689442	2.4738e-05	0	6.0562e-05	0	0.000192381	0	0	121268	66618	16512	11574	10396	8648	6614	VUS	20.3672	probably_damaging	0.998	deleterious	0
ENST00000225927.2:c.421T>A	ENSP00000225927.1:p.Ser141Thr	40689453	0.00634842	9.0038e-05	0	0.00216001	0.0707828	0	0	121290	66638	16512	11574	10398	8648	6614	VUS	33.9917	probably_damaging	0.951	tolerated	0.07
ENST00000225927.2:c.455G>A	ENSP00000225927.1:p.Arg152Gln	40689487	1.65e-05	3.0045e-05	0	0	0	0	0	121210	66566	16512	11572	10394	8648	6612	VUS	34.6944	benign	0.037	tolerated	0.41
ENST00000225927.2:c.461T>C	ENSP00000225927.1:p.Ile154Thr	40689493	8.252e-06	0	0	0	0	0.000115687	0	121176	66542	16512	11570	10390	8644	6612	VUS	2.92172	probably_damaging	0.986	deleterious	0.01
ENST00000225927.2:c.472G>T	ENSP00000225927.1:p.Ala158Ser	40689504	8.256e-06	0	0	0	9.632e-05	0	0	121120	66504	16512	11566	10382	8644	6608	VUS	10.0687	probably_damaging	0.96	deleterious	0
ENST00000225927.2:c.506G>A	ENSP00000225927.1:p.Ser169Asn	40689538	8.282e-06	1.5095e-05	0	0	0	0	0	120730	66246	16506	11540	10348	8636	6554	VUS	76.1926	benign	0.013	tolerated	0.29
ENST00000225927.2:c.542C>A	ENSP00000225927.1:p.Ala181Asp	40690367	4.9509e-05	9.0054e-05	0	0	0	0	0	121188	66626	16488	11568	10340	8646	6614	VUS	54.4705	benign	0.371	tolerated	0.65
ENST00000225927.2:c.548G>C	ENSP00000225927.1:p.Gly183Ala	40690373	8.251e-06	0	6.065e-05	0	0	0	0	121184	66622	16488	11568	10342	8644	6614	VUS	12.9941	probably_damaging	0.936	deleterious	0.01
ENST00000225927.2:c.569A>G	ENSP00000225927.1:p.Asn190Ser	40690394	2.4754e-05	3.0018e-05	0	0	9.6655e-05	0	0	121192	66626	16490	11566	10346	8644	6614	VUS	68.6404	benign	0.065	deleterious	0.03
ENST00000225927.2:c.576C>A	ENSP00000225927.1:p.Phe192Leu	40690401	2.4759e-05	0	0.000181928	0	0	0	0	121164	66608	16490	11564	10340	8642	6614	VUS	28.9731	benign	0.098	tolerated	0.09
ENST00000225927.2:c.593T>A	ENSP00000225927.1:p.Phe198Tyr	40690418	9.084e-05	3.0048e-05	0	0.000259425	0	0	0.000907166	121092	66558	16490	11564	10320	8640	6614	VUS	44.1955	probably_damaging	0.958	deleterious	0.01
ENST00000225927.2:c.604G>A	ENSP00000225927.1:p.Gly202Arg	40690429	8.263e-06	1.5033e-05	0	0	0	0	0	121012	66516	16492	11562	10284	8638	6614	VUS	39.6684	possibly_damaging	0.493	tolerated	0.42
ENST00000225927.2:c.612G>T	ENSP00000225927.1:p.Met204Ile	40690437	8.266e-06	0	6.0642e-05	0	0	0	0	120966	66490	16490	11560	10268	8638	6614	VUS	18.1254	benign	0.169	deleterious	0
ENST00000225927.2:c.631G>A	ENSP00000225927.1:p.Asp211Asn	40690456	9.9518e-05	0.000166017	6.0642e-05	0	0	0	0	120580	66258	16490	11560	10118	8636	6614	VUS	70.4087	benign	0.102	deleterious	0
ENST00000225927.2:c.646C>T	ENSP00000225927.1:p.Pro216Ser	40690471	1.6636e-05	0	6.065e-05	0	0	0.000115848	0	120216	66044	16488	11560	9976	8632	6614	VUS	66.7635	benign	0.004	tolerated	0.69
ENST00000225927.2:c.647C>G	ENSP00000225927.1:p.Pro216Arg	40690472	8.32e-06	0	0	8.6505e-05	0	0	0	120178	66026	16488	11560	9956	8632	6614	VUS	57.263	benign	0.002	tolerated	0.62
ENST00000225927.2:c.664C>G	ENSP00000225927.1:p.Gln222Glu	40690489	8.354e-06	0	6.0657e-05	0	0	0	0	119696	65728	16486	11554	9778	8632	6614	VUS	47.0224	benign	0.062	deleterious	0.03
ENST00000225927.2:c.671A>G	ENSP00000225927.1:p.Tyr224Cys	40690496	8.388e-06	1.5284e-05	0	0	0	0	0	119208	65424	16482	11552	9606	8628	6614	VUS	34.3214	possibly_damaging	0.838	tolerated	0.12
ENST00000225927.2:c.682C>T	ENSP00000225927.1:p.Arg228Trp	40690691	8.317e-06	0	0	0	9.7789e-05	0	0	120226	65896	16504	11534	10226	8592	6576	VUS	16.3777	benign	0.082	deleterious	0.02
ENST00000225927.2:c.683G>A	ENSP00000225927.1:p.Arg228Gln	40690692	3.3271e-05	1.5176e-05	6.0591e-05	0	0.000195618	0	0	120222	65890	16504	11534	10224	8594	6578	VUS	53.2874	benign	0.037	tolerated	0.64
ENST00000225927.2:c.710G>A	ENSP00000225927.1:p.Gly237Asp	40690719	8.33e-06	1.5193e-05	0	0	0	0	0	120042	65818	16484	11514	10180	8586	6568	VUS	5.97643	possibly_damaging	0.789	deleterious	0
ENST00000225927.2:c.727C>T	ENSP00000225927.1:p.Pro243Ser	40690736	8.345e-06	0	6.0686e-05	0	0	0	0	119830	65690	16478	11504	10132	8574	6562	VUS	23.1178	probably_damaging	1	deleterious	0
ENST00000225927.2:c.730G>A	ENSP00000225927.1:p.Ala244Thr	40690739	8.349e-06	1.5232e-05	0	0	0	0	0	119770	65650	16476	11500	10122	8574	6558	VUS	20.0276	probably_damaging	0.981	deleterious	0
ENST00000225927.2:c.751G>A	ENSP00000225927.1:p.Glu251Lys	40690760	8.382e-06	0	0	0	0	0	0	119290	65388	16422	11474	10046	8558	6516	VUS	24.9023	benign	0.003	tolerated	1
ENST00000225927.2:c.757G>A	ENSP00000225927.1:p.Val253Ile	40690766	1.6798e-05	1.5322e-05	0	0	0	0.000116986	0	119056	65264	16404	11450	10004	8548	6500	VUS	113.474	benign	0.009	tolerated	1
ENST00000225927.2:c.761C>T	ENSP00000225927.1:p.Thr254Ile	40690770	8.406e-06	1.5333e-05	0	0	0	0	0	118950	65216	16386	11440	9990	8544	6490	VUS	66.8313	benign	0.049	tolerated	0.21
ENST00000225927.2:c.778G>A	ENSP00000225927.1:p.Val260Ile	40692981	8.237e-06	1.4985e-05	0	0	0	0	0	121402	66732	16512	11578	10406	8652	6614	VUS	69.0888	benign	0.02	tolerated	0.14
ENST00000225927.2:c.782A>G	ENSP00000225927.1:p.Asn261Ser	40692985	3.2948e-05	4.4955e-05	0	0	0	0.00011558	0	121402	66732	16512	11578	10406	8652	6614	VUS	71.9462	benign	0.052	tolerated	0.13
ENST00000225927.2:c.788C>T	ENSP00000225927.1:p.Thr263Met	40692991	3.2947e-05	5.9939e-05	0	0	0	0	0	121404	66734	16512	11578	10406	8652	6614	VUS	93.4917	probably_damaging	0.911	deleterious	0
ENST00000225927.2:c.806G>A	ENSP00000225927.1:p.Gly269Asp	40693009	8.236e-06	1.4983e-05	0	0	0	0	0	121408	66738	16512	11578	10406	8652	6614	VUS	89.46	benign	0.178	tolerated	0.1
ENST00000225927.2:c.817T>C	ENSP00000225927.1:p.Cys273Arg	40693020	1.6473e-05	2.9967e-05	0	0	0	0	0	121408	66738	16512	11578	10406	8652	6614	VUS	29.9583	possibly_damaging	0.905	tolerated	0.52
ENST00000225927.2:c.827C>T	ENSP00000225927.1:p.Ser276Phe	40693030	8.236e-06	1.4983e-05	0	0	0	0	0	121408	66738	16512	11578	10406	8652	6614	VUS	9.26063	probably_damaging	0.987	deleterious	0.02
ENST00000225927.2:c.842T>C	ENSP00000225927.1:p.Leu281Pro	40693045	8.236e-06	1.4983e-05	0	0	0	0	0	121412	66740	16512	11578	10406	8654	6614	VUS	7.39848	probably_damaging	0.989	deleterious	0
ENST00000225927.2:c.848C>T	ENSP00000225927.1:p.Pro283Leu	40693051	8.236e-06	1.4983e-05	0	0	0	0	0	121412	66740	16512	11578	10406	8654	6614	VUS	119.224	possibly_damaging	0.672	deleterious	0.03
ENST00000225927.2:c.868A>G	ENSP00000225927.1:p.Ile290Val	40693071	8.236e-06	1.4984e-05	0	0	0	0	0	121408	66736	16512	11578	10406	8654	6614	VUS	19.253	benign	0.004	tolerated	0.34
ENST00000225927.2:c.871A>C	ENSP00000225927.1:p.Ile291Leu	40693074	9.884e-05	0.000179812	0	0	0	0	0	121408	66736	16512	11578	10406	8654	6614	VUS	108.134	benign	0.052	tolerated	0.06
ENST00000225927.2:c.880C>T	ENSP00000225927.1:p.Leu294Phe	40693083	2.471e-05	0	0.000181686	0	0	0	0	121406	66734	16512	11578	10406	8654	6614	VUS	95.551	possibly_damaging	0.878	deleterious	0.04
ENST00000225927.2:c.890G>A	ENSP00000225927.1:p.Arg297Gln	40693093	2.4711e-05	1.4985e-05	6.0562e-05	0	0	0.000115553	0	121402	66730	16512	11578	10406	8654	6614	VUS	105.363	possibly_damaging	0.493	tolerated	0.16
ENST00000225927.2:c.899T>C	ENSP00000225927.1:p.Ile300Thr	40693102	2.4712e-05	4.4962e-05	0	0	0	0	0	121394	66722	16512	11578	10406	8654	6614	VUS	91.8001	benign	0.006	tolerated	0.79
ENST00000225927.2:c.917A>G	ENSP00000225927.1:p.Asp306Gly	40693120	8.238e-06	0	0	0	9.6116e-05	0	0	121380	66714	16512	11578	10404	8650	6614	VUS	58.1192	probably_damaging	0.933	deleterious	0.01
ENST00000225927.2:c.923T>C	ENSP00000225927.1:p.Ile308Thr	40693126	8.238e-06	0	0	0	0	0.000115606	0	121378	66712	16512	11578	10404	8650	6614	VUS	33.6888	possibly_damaging	0.772	deleterious	0
ENST00000225927.2:c.929G>C	ENSP00000225927.1:p.Gly310Ala	40693132	8.239e-06	0	0	0	0	0.000115606	0	121370	66704	16512	11578	10404	8650	6614	VUS	67.7801	possibly_damaging	0.507	deleterious	0.02
ENST00000225927.2:c.929G>T	ENSP00000225927.1:p.Gly310Val	40693132	8.239e-06	0	6.0562e-05	0	0	0	0	121370	66704	16512	11578	10404	8650	6614	VUS	6.90147	possibly_damaging	0.875	deleterious	0
ENST00000225927.2:c.965C>T	ENSP00000225927.1:p.Ser322Leu	40693168	8.247e-06	0	0	0	9.6339e-05	0	0	121256	66622	16512	11576	10380	8644	6614	VUS	74.0029	benign	0.363	deleterious	0
ENST00000225927.2:c.979C>T	ENSP00000225927.1:p.Leu327Phe	40693182	8.257e-06	1.5033e-05	0	0	0	0	0	121098	66520	16512	11568	10348	8632	6612	VUS	13.1032	probably_damaging	0.999	deleterious	0
ENST00000225927.2:c.985G>A	ENSP00000225927.1:p.Ala329Thr	40693188	8.264e-06	0	6.0569e-05	0	0	0	0	121000	66452	16510	11566	10324	8630	6612	VUS	87.2111	benign	0.192	tolerated	0.24
ENST00000225927.2:c.995C>T	ENSP00000225927.1:p.Thr332Ile	40693198	8.267e-06	0	6.0576e-05	0	0	0	0	120956	66426	16508	11564	10312	8628	6612	VUS	81.0264	benign	0.071	tolerated	0.06
ENST00000225927.2:c.1000G>A	ENSP00000225927.1:p.Val334Ile	40693203	8.27e-06	1.5062e-05	0	0	0	0	0	120908	66392	16504	11564	10304	8626	6612	VUS	76.2092	possibly_damaging	0.448	tolerated	0.22
ENST00000225927.2:c.1014G>A	ENSP00000225927.1:p.Met338Ile	40693217	8.279e-06	1.5087e-05	0	0	0	0	0	120774	66282	16498	11560	10292	8622	6612	VUS	58.8264	probably_damaging	0.919	tolerated	0.08
ENST00000225927.2:c.1015A>C	ENSP00000225927.1:p.Thr339Pro	40693218	8.281e-06	1.5091e-05	0	0	0	0	0	120748	66264	16496	11556	10290	8622	6612	VUS	5.72768	possibly_damaging	0.857	deleterious	0.03
ENST00000225927.2:c.1018G>A	ENSP00000225927.1:p.Ala340Thr	40693221	8.284e-06	1.5096e-05	0	0	0	0	0	120712	66242	16496	11554	10284	8618	6610	VUS	95.1897	benign	0.05	tolerated	0.31
ENST00000225927.2:c.1045C>T	ENSP00000225927.1:p.Leu349Phe	40695069	8.636e-06	0	0	8.7108e-05	0	0	0	115794	63254	16452	11480	8750	8400	6592	VUS	8.72545	benign	0.097	deleterious	0.04
ENST00000225927.2:c.1052G>C	ENSP00000225927.1:p.Gly351Ala	40695076	8.625e-06	0	0	0	0.000113843	0	0	115930	63326	16458	11484	8784	8416	6596	VUS	63.6799	probably_damaging	0.997	deleterious	0.05
ENST00000225927.2:c.1061T>C	ENSP00000225927.1:p.Phe354Ser	40695085	1.7239e-05	3.1567e-05	0	0	0	0	0	116010	63356	16464	11492	8786	8446	6600	VUS	7.2967	probably_damaging	0.994	deleterious	0
ENST00000225927.2:c.1063C>A	ENSP00000225927.1:p.Gln355Lys	40695087	2.5875e-05	3.16e-05	0	0	0.000114051	0	0	115938	63290	16466	11496	8768	8452	6600	VUS	65.1534	benign	0.068	tolerated	0.29
ENST00000225927.2:c.1082G>C	ENSP00000225927.1:p.Trp361Ser	40695106	8.524e-06	0	6.0664e-05	0	0	0	0	117304	64166	16484	11522	9128	8520	6604	VUS	9.5643	probably_damaging	1	deleterious	0
ENST00000225927.2:c.1098C>G	ENSP00000225927.1:p.Ile366Met	40695122	8.479e-06	0	6.065e-05	0	0	0	0	117938	64544	16488	11530	9328	8556	6610	VUS	58.8091	benign	0.068	tolerated	0.34
ENST00000225927.2:c.1105G>T	ENSP00000225927.1:p.Val369Leu	40695129	8.454e-06	0	0	0	0.000105685	0	0	118274	64728	16490	11532	9462	8564	6612	VUS	16.5649	benign	0.035	tolerated	1
ENST00000225927.2:c.1120C>T	ENSP00000225927.1:p.Pro374Ser	40695144	8.412e-06	0	6.0628e-05	0	0	0	0	118874	65078	16494	11536	9676	8588	6614	VUS	76.9961	probably_damaging	1	deleterious	0
ENST00000225927.2:c.1123C>T	ENSP00000225927.1:p.Arg375Cys	40695147	8.408e-06	0	0	0	0	0	0.000151194	118932	65106	16496	11538	9702	8588	6614	VUS	25.2809	possibly_damaging	0.849	tolerated	0.16
ENST00000225927.2:c.1124G>A	ENSP00000225927.1:p.Arg375His	40695148	2.5197e-05	1.5341e-05	0.000121256	0	0	0	0	119060	65184	16494	11538	9750	8592	6614	VUS	40.2177	benign	0.022	tolerated	0.52
ENST00000225927.2:c.1129C>T	ENSP00000225927.1:p.Arg377Cys	40695153	8.38e-06	1.5305e-05	0	0	0	0	0	119330	65336	16496	11540	9852	8602	6614	VUS	16.3768	benign	0.266	deleterious	0.01
ENST00000225927.2:c.1130G>A	ENSP00000225927.1:p.Arg377His	40695154	2.5126e-05	3.0588e-05	0	0	0.000101378	0	0	119394	65384	16496	11542	9864	8604	6614	VUS	4.40694	benign	0.192	deleterious	0.05
ENST00000225927.2:c.1154C>T	ENSP00000225927.1:p.Ala385Val	40695178	8.316e-06	0	6.0584e-05	0	0	0	0	120240	65916	16506	11554	10132	8620	6614	VUS	3.5896	probably_damaging	1	deleterious	0
ENST00000225927.2:c.1156G>A	ENSP00000225927.1:p.Glu386Lys	40695180	8.314e-06	1.5163e-05	0	0	0	0	0	120278	65946	16506	11554	10140	8620	6614	VUS	2.72844	probably_damaging	0.999	deleterious	0
ENST00000225927.2:c.1178G>A	ENSP00000225927.1:p.Arg393His	40695202	8.285e-06	0	0	8.6505e-05	0	0	0	120690	66200	16510	11560	10274	8628	6614	VUS	84.7442	benign	0.056	tolerated	0.2
ENST00000225927.2:c.1192C>A	ENSP00000225927.1:p.Gln398Lys	40695216	8.2789e-05	0	0.000605693	0	0	0	0	120788	66276	16510	11564	10290	8628	6614	VUS	49.5889	benign	0.1	deleterious	0.01
ENST00000225927.2:c.1196G>T	ENSP00000225927.1:p.Gly399Val	40695220	8.276e-06	1.5082e-05	0	0	0	0	0	120828	66304	16510	11564	10300	8630	6614	VUS	3.46162	probably_damaging	1	deleterious	0
ENST00000225927.2:c.1212G>C	ENSP00000225927.1:p.Trp404Cys	40695236	2.482e-05	1.5077e-05	0	0.00017292	0	0	0	120866	66324	16510	11566	10314	8632	6614	VUS	3.61278	probably_damaging	1	deleterious	0
ENST00000225927.2:c.1222C>T	ENSP00000225927.1:p.His408Tyr	40695246	1.6552e-05	0	0	0	0.000193873	0	0	120828	66288	16510	11562	10316	8632	6614	VUS	4.49618	probably_damaging	0.992	deleterious	0
ENST00000225927.2:c.1261G>A	ENSP00000225927.1:p.Glu421Lys	40695285	8.296e-06	0	0	0	0	0.000116063	0	120538	66076	16512	11546	10282	8616	6602	VUS	32.6199	possibly_damaging	0.513	tolerated	0.08
ENST00000225927.2:c.1277G>C	ENSP00000225927.1:p.Gly426Ala	40695301	8.315e-06	1.5166e-05	0	0	0	0	0	120254	65936	16504	11530	10220	8604	6560	VUS	8.8784	probably_damaging	0.997	deleterious	0.01
ENST00000225927.2:c.1291C>T	ENSP00000225927.1:p.Arg431Cys	40695315	8.342e-06	1.5218e-05	0	0	0	0	0	119874	65708	16498	11510	10198	8580	6484	VUS	6.40583	probably_damaging	0.989	deleterious	0
ENST00000225927.2:c.1304A>C	ENSP00000225927.1:p.Asn435Thr	40695328	8.378e-06	1.5282e-05	0	0	0	0	0	119358	65436	16456	11458	10158	8540	6418	VUS	30.2648	probably_damaging	0.999	deleterious	0
ENST00000225927.2:c.1310C>G	ENSP00000225927.1:p.Thr437Ser	40695334	6.7454e-05	9.233e-05	0	0	0	0	0.000314366	118598	64984	16398	11376	10094	8492	6362	VUS	95.8346	possibly_damaging	0.536	tolerated	0.12
ENST00000225927.2:c.1322C>T	ENSP00000225927.1:p.Thr441Met	40695346	0.000215405	0.000283179	0.000123563	9.0579e-05	0	0.000480307	0	116060	63564	16186	11040	9884	8328	6194	VUS	49.4533	probably_damaging	0.934	tolerated	0.05
ENST00000225927.2:c.1331C>A	ENSP00000225927.1:p.Ala444Asp	40695355	8.902e-06	0	6.3091e-05	0	0	0	0	112328	61614	15850	10450	9628	8046	5904	VUS	3.77664	possibly_damaging	0.826	deleterious	0.01
ENST00000225927.2:c.1331C>T	ENSP00000225927.1:p.Ala444Val	40695355	6.2317e-05	0	0.00044164	0	0	0	0	112328	61614	15850	10450	9628	8046	5904	VUS	92.8828	benign	0.03	tolerated	0.27
ENST00000225927.2:c.1333C>T	ENSP00000225927.1:p.Pro445Ser	40695357	1.7828e-05	3.2505e-05	0	0	0	0	0	112180	61528	15838	10428	9610	8034	5904	VUS	4.82885	probably_damaging	0.999	tolerated	0.09
ENST00000225927.2:c.1346G>A	ENSP00000225927.1:p.Ser449Asn	40695370	0.000320924	0	0	0.000625	0.00305077	0	0	105944	58162	15314	9600	9178	7522	5374	VUS	20.903	benign	0.004	tolerated	1
ENST00000225927.2:c.1360G>T	ENSP00000225927.1:p.Val454Phe	40695384	9.952e-06	1.8112e-05	0	0	0	0	0	100480	55212	14860	8822	8764	7094	4970	VUS	4.20371	probably_damaging	0.913	deleterious	0
ENST00000225927.2:c.1364A>C	ENSP00000225927.1:p.Tyr455Ser	40695388	1.0124e-05	1.8433e-05	0	0	0	0	0	98770	54250	14722	8616	8638	6960	4830	VUS	4.70126	probably_damaging	0.999	deleterious	0
ENST00000225927.2:c.1367C>T	ENSP00000225927.1:p.Ser456Phe	40695391	1.0267e-05	1.8688e-05	0	0	0	0	0	97396	53508	14596	8460	8522	6842	4736	VUS	25.7595	possibly_damaging	0.637	deleterious	0
ENST00000225927.2:c.1384G>C	ENSP00000225927.1:p.Gly462Arg	40695408	1.1173e-05	2.0345e-05	0	0	0	0	0	89496	49150	13944	7558	7842	6242	4078	VUS	4.09564	probably_damaging	0.976	deleterious	0
ENST00000225927.2:c.1391G>A	ENSP00000225927.1:p.Arg464Gln	40695415	0.000150815	0.000253774	7.2907e-05	0	0	0	0	86198	47286	13716	7146	7580	6022	3782	VUS	3.54535	benign	0.168	deleterious	0.03
ENST00000225927.2:c.1430G>C	ENSP00000225927.1:p.Ser477Thr	40695454	6.5234e-05	0.000119092	0	0	0	0	0	76646	41984	13026	6060	6750	5274	2986	VUS	100.663	benign	0.232	tolerated	0.57
ENST00000225927.2:c.1435G>A	ENSP00000225927.1:p.Ala479Thr	40695459	7.9867e-05	0.000121725	7.7531e-05	0	0	0	0	75124	41076	12898	5930	6602	5160	2892	VUS	21.5951	possibly_damaging	0.838	tolerated	0.1
ENST00000225927.2:c.1438G>A	ENSP00000225927.1:p.Ala480Thr	40695462	0.00108646	0.00176557	0.00015603	0.000513874	0.000606428	0	0	74554	40780	12818	5838	6596	5104	2858	VUS	42.8949	benign	0.015	tolerated	0.79
ENST00000225927.2:c.1441C>T	ENSP00000225927.1:p.Arg481Trp	40695465	1.338e-05	0	0	0	0	0	0.000347947	74734	40884	12850	5892	6580	5096	2874	VUS	9.24081	probably_damaging	0.988	deleterious	0
ENST00000225927.2:c.1463C>T	ENSP00000225927.1:p.Pro488Leu	40695487	1.3356e-05	2.453e-05	0	0	0	0	0	74870	40766	12868	6188	6468	5162	2876	VUS	38.9482	benign	0.329	tolerated	0.23
ENST00000225927.2:c.1468G>A	ENSP00000225927.1:p.Ala490Thr	40695492	1.3257e-05	2.4303e-05	0	0	0	0	0	75428	41146	12906	6256	6440	5238	2892	VUS	58.0221	benign	0.104	tolerated	0.23
ENST00000225927.2:c.1472G>C	ENSP00000225927.1:p.Gly491Ala	40695496	1.3129e-05	0	7.7112e-05	0	0	0	0	76166	41624	12968	6358	6470	5292	2904	VUS	66.6672	benign	0.004	tolerated	0.7
ENST00000225927.2:c.1478C>T	ENSP00000225927.1:p.Ala493Val	40695502	2.6111e-05	0	0	0.000154942	0	0.000187476	0	76594	41798	13028	6454	6460	5334	2974	VUS	19.209	probably_damaging	1	deleterious	0
ENST00000225927.2:c.1487T>C	ENSP00000225927.1:p.Leu496Pro	40695511	3.8407e-05	2.3451e-05	0.000151975	0	0	0	0	78110	42642	13160	6706	6486	5484	3052	VUS	7.09973	probably_damaging	0.994	deleterious	0.03
ENST00000225927.2:c.1495C>T	ENSP00000225927.1:p.Arg499Trp	40695519	6.3364e-05	4.6401e-05	0	0	0.000463678	0	0	78908	43102	13238	6884	6470	5540	3100	VUS	25.5492	probably_damaging	0.932	deleterious	0
ENST00000225927.2:c.1496G>A	ENSP00000225927.1:p.Arg499Gln	40695520	3.7852e-05	2.3089e-05	7.5528e-05	0	0.000153657	0	0	79256	43310	13240	6922	6508	5580	3120	VUS	53.2264	benign	0.037	tolerated	0.18
ENST00000225927.2:c.1508A>G	ENSP00000225927.1:p.Asn503Ser	40695532	1.2208e-05	0	7.4228e-05	0	0	0	0	81910	44692	13472	7318	6648	5828	3356	VUS	32.5185	probably_damaging	0.996	deleterious	0.02
ENST00000225927.2:c.1517G>A	ENSP00000225927.1:p.Gly506Glu	40695541	2.3765e-05	4.3495e-05	0	0	0	0	0	84154	45982	13650	7668	6732	5974	3536	VUS	54.8782	possibly_damaging	0.732	deleterious	0.05
ENST00000225927.2:c.1526G>A	ENSP00000225927.1:p.Cys509Tyr	40695550	1.1504e-05	2.1009e-05	0	0	0	0	0	86920	47598	13874	7976	6856	6190	3810	VUS	37.3475	benign	0.02	tolerated	1
ENST00000225927.2:c.1538A>G	ENSP00000225927.1:p.Asn513Ser	40695562	1.098e-05	2.0061e-05	0	0	0	0	0	91074	49846	14204	8580	7092	6566	4134	VUS	5.91434	probably_damaging	0.98	deleterious	0.01
ENST00000225927.2:c.1540C>T	ENSP00000225927.1:p.Arg514Cys	40695564	2.1867e-05	1.9981e-05	0	0	0	0.000151653	0	91458	50046	14222	8642	7136	6594	4166	VUS	51.3716	possibly_damaging	0.901	deleterious	0.01
ENST00000225927.2:c.1541G>A	ENSP00000225927.1:p.Arg514His	40695565	6.5208e-05	1.9864e-05	0	0.000344115	0	0.00030048	0	92012	50342	14290	8718	7156	6656	4192	VUS	95.6232	benign	0.006	tolerated	0.5
ENST00000225927.2:c.1565C>T	ENSP00000225927.1:p.Ser522Phe	40695589	9.353e-06	1.7073e-05	0	0	0	0	0	106916	58570	15430	10584	8270	7966	5316	VUS	23.6885	probably_damaging	0.997	deleterious	0
ENST00000225927.2:c.1571A>G	ENSP00000225927.1:p.Gln524Arg	40695595	2.7341e-05	4.9928e-05	0	0	0	0	0	109722	60086	15702	10856	8516	8184	5578	VUS	86.0855	benign	0.004	tolerated	0.6
ENST00000225927.2:c.1598G>A	ENSP00000225927.1:p.Arg533Gln	40695622	8.754e-06	1.6022e-05	0	0	0	0	0	114224	62412	16190	11236	9024	8450	6080	VUS	55.6658	benign	0.025	tolerated	0.66
ENST00000225927.2:c.1606G>A	ENSP00000225927.1:p.Val536Met	40695630	8.714e-06	0	0	8.8573e-05	0	0	0	114746	62648	16268	11290	9084	8482	6130	VUS	45.4128	probably_damaging	0.995	deleterious	0.01
ENST00000225927.2:c.1622G>A	ENSP00000225927.1:p.Arg541Gln	40695646	8.719e-06	1.5975e-05	0	0	0	0	0	114688	62594	16316	11308	9084	8474	6072	VUS	40.4571	benign	0.087	tolerated	0.29
ENST00000225927.2:c.1625T>G	ENSP00000225927.1:p.Leu542Arg	40695649	8.721e-06	0	6.1289e-05	0	0	0	0	114658	62558	16316	11316	9084	8474	6070	VUS	47.3088	benign	0.367	tolerated	0.06
ENST00000225927.2:c.1625T>C	ENSP00000225927.1:p.Leu542Pro	40695649	8.721e-06	1.5985e-05	0	0	0	0	0	114658	62558	16316	11316	9084	8474	6070	VUS	3.5731	probably_damaging	0.981	deleterious	0.02
ENST00000225927.2:c.1639G>A	ENSP00000225927.1:p.Ala547Thr	40695663	8.751e-06	1.6037e-05	0	0	0	0	0	114264	62354	16302	11288	9034	8458	5998	VUS	56.6692	benign	0.068	tolerated	0.38
ENST00000225927.2:c.1663G>A	ENSP00000225927.1:p.Ala555Thr	40695687	0.000139026	0.000127198	0.000430292	0	0	0.00011773	0	115086	62894	16268	11308	9176	8494	6110	VUS	96.5531	benign	0.01	tolerated	1
ENST00000225927.2:c.1669C>T	ENSP00000225927.1:p.Arg557Cys	40695693	8.676e-06	0	0	0	0	0.000117564	0	115258	62942	16268	11320	9250	8506	6130	VUS	48.4793	benign	0.173	deleterious	0.02
ENST00000225927.2:c.1670G>T	ENSP00000225927.1:p.Arg557Leu	40695694	1.7347e-05	1.587e-05	0	0	0	0.000117647	0	115292	63010	16256	11314	9256	8500	6114	VUS	47.6117	benign	0.089	tolerated	0.13
ENST00000225927.2:c.1675G>A	ENSP00000225927.1:p.Asp559Asn	40695699	1.7344e-05	1.586e-05	6.1568e-05	0	0	0	0	115310	63048	16242	11300	9274	8506	6104	VUS	4.44624	probably_damaging	0.992	deleterious	0.01
ENST00000225927.2:c.1675G>C	ENSP00000225927.1:p.Asp559His	40695699	8.672e-06	0	0	0	0.000107828	0	0	115310	63048	16242	11300	9274	8506	6104	VUS	7.20743	probably_damaging	0.998	deleterious	0
ENST00000225927.2:c.1688T>A	ENSP00000225927.1:p.Leu563His	40695712	1.7349e-05	3.1651e-05	0	0	0	0	0	115274	63188	16160	11240	9352	8482	6020	VUS	8.26203	probably_damaging	0.928	deleterious	0
ENST00000225927.2:c.1703T>G	ENSP00000225927.1:p.Val568Gly	40695727	6.0956e-05	0	0	0	0	0.000829973	0	114836	63110	16042	11152	9408	8434	5862	VUS	15.3889	benign	0.315	deleterious	0
ENST00000225927.2:c.1717A>G	ENSP00000225927.1:p.Ser573Gly	40695741	1.7526e-05	3.1806e-05	0	0	0	0	0	114110	62880	15898	11022	9404	8362	5720	VUS	56.9391	benign	0.02	tolerated	0.28
ENST00000225927.2:c.1724A>G	ENSP00000225927.1:p.Tyr575Cys	40695748	8.833e-06	0	0	9.1793e-05	0	0	0	113204	62446	15772	10894	9382	8276	5614	VUS	51.5388	benign	0.078	deleterious	0.05
ENST00000225927.2:c.1783G>A	ENSP00000225927.1:p.Gly595Arg	40695807	3.2043e-05	0	0	0	0	0.000466417	0	93624	52308	13978	8290	7882	6432	4044	VUS	82.2042	probably_damaging	0.982	deleterious	0.03
ENST00000225927.2:c.1786G>T	ENSP00000225927.1:p.Gly596Cys	40695810	1.0846e-05	1.9412e-05	0	0	0	0	0	92192	51514	13864	8104	7776	6334	3918	VUS	102.325	probably_damaging	0.999	deleterious	0
ENST00000225927.2:c.1789G>A	ENSP00000225927.1:p.Val597Ile	40695813	9.9156e-05	0.000157884	0	0	0.000130242	0	0	90766	50670	13760	7948	7678	6240	3804	VUS	102.077	benign	0.021	tolerated	0.73
ENST00000225927.2:c.1789G>C	ENSP00000225927.1:p.Val597Leu	40695813	1.1017e-05	0	0	0.000125817	0	0	0	90766	50670	13760	7948	7678	6240	3804	VUS	65.5953	benign	0.037	tolerated	0.65
ENST00000225927.2:c.1822G>A	ENSP00000225927.1:p.Glu608Lys	40695846	1.2834e-05	2.2945e-05	0	0	0	0	0	77912	43582	12638	6374	6578	5244	2900	VUS	43.8447	benign	0.009	tolerated	0.88
ENST00000225927.2:c.1843C>T	ENSP00000225927.1:p.Arg615Cys	40695867	9.7338e-05	2.4985e-05	8.1274e-05	0	0	0.00100644	0	71914	40024	12304	5804	6004	4968	2260	VUS	18.6537	possibly_damaging	0.901	deleterious	0.02
ENST00000225927.2:c.1858A>G	ENSP00000225927.1:p.Ser620Gly	40695882	1.3814e-05	0	0	0	0.000164962	0	0	72386	40296	12282	5858	6062	5084	2254	VUS	93.1473	benign	0.013	tolerated	0.37
ENST00000225927.2:c.1876C>G	ENSP00000225927.1:p.Arg626Gly	40695900	1.3675e-05	2.4571e-05	0	0	0	0	0	73126	40698	12376	5956	6140	5154	2246	VUS	29.5915	possibly_damaging	0.734	deleterious	0
ENST00000225927.2:c.1877G>A	ENSP00000225927.1:p.Arg626Gln	40695901	6.8084e-05	7.3356e-05	0	0.00033512	0	0	0	73438	40896	12378	5968	6180	5208	2254	VUS	29.2164	benign	0.212	tolerated	0.08
ENST00000225927.2:c.1880C>T	ENSP00000225927.1:p.Ala627Val	40695904	5.4352e-05	0	0	0	0.000646203	0	0	73594	40964	12378	6006	6190	5254	2236	VUS	7.91564	benign	0.049	tolerated	0.2
ENST00000225927.2:c.1883C>T	ENSP00000225927.1:p.Ala628Val	40695907	2.7089e-05	4.8711e-05	0	0	0	0	0	73828	41058	12404	6024	6238	5266	2270	VUS	86.5577	benign	0.004	tolerated	0.45
ENST00000225927.2:c.1888G>A	ENSP00000225927.1:p.Val630Ile	40695912	1.3341e-05	2.398e-05	0	0	0	0	0	74954	41700	12496	6148	6300	5416	2330	VUS	77.1923	benign	0.013	tolerated	0.11
ENST00000225927.2:c.1889T>G	ENSP00000225927.1:p.Val630Gly	40695913	6.6702e-05	0.00011984	0	0	0	0	0	74960	41722	12498	6148	6302	5396	2322	VUS	111.279	benign	0.232	tolerated	0.17
ENST00000225927.2:c.1898C>G	ENSP00000225927.1:p.Ala633Gly	40695922	1.3269e-05	0	0	0	0	0.000183553	0	75358	41886	12542	6238	6338	5448	2338	VUS	70.7247	benign	0.022	tolerated	0.37
ENST00000225927.2:c.1906G>A	ENSP00000225927.1:p.Asp636Asn	40695930	6.5551e-05	4.7189e-05	0	0	0	0.00053648	0	76276	42382	12614	6346	6390	5592	2384	VUS	69.4173	benign	0.009	tolerated	0.43
ENST00000225927.2:c.1919A>G	ENSP00000225927.1:p.Gln640Arg	40695943	1.2755e-05	0	7.7978e-05	0	0	0	0	78398	43512	12824	6576	6568	5832	2522	VUS	78.6152	benign	0.008	tolerated	0.35
ENST00000225927.2:c.1934A>C	ENSP00000225927.1:p.Gln645Pro	40695958	1.1934e-05	2.1378e-05	0	0	0	0	0	83792	46776	13020	6964	7028	6132	3254	VUS	7.32644	probably_damaging	1	deleterious	0
ENST00000225927.2:c.1946G>C	ENSP00000225927.1:p.Trp649Ser	40695970	1.1664e-05	2.0941e-05	0	0	0	0	0	85728	47752	13142	7264	7178	6338	3418	VUS	3.98232	probably_damaging	1	deleterious	0
ENST00000225927.2:c.2017C>T	ENSP00000225927.1:p.Pro673Ser	40696041	1.0284e-05	0	7.0671e-05	0	0	0	0	97234	53942	14150	8790	8034	7262	4340	VUS	27.2793	probably_damaging	0.911	deleterious	0.01
ENST00000225927.2:c.2026C>T	ENSP00000225927.1:p.Arg676Trp	40696050	1.0038e-05	0	0	0	0	0.000134916	0	99618	55296	14376	9054	8234	7412	4508	VUS	28.5248	possibly_damaging	0.849	deleterious	0.01
ENST00000225927.2:c.2042C>T	ENSP00000225927.1:p.Ala681Val	40696066	9.461e-06	0	6.7123e-05	0	0	0	0	105696	58634	14898	9800	8718	7792	5078	VUS	86.1159	benign	0.014	tolerated	0.48
ENST00000225927.2:c.2057T>C	ENSP00000225927.1:p.Val686Ala	40696081	8.902e-06	0	6.4943e-05	0	0	0	0	112328	62334	15398	10540	9314	8196	5706	VUS	44.4366	benign	0.3	deleterious	0
ENST00000225927.2:c.2063A>G	ENSP00000225927.1:p.Gln688Arg	40696087	8.761e-06	1.5793e-05	0	0	0	0	0	114134	63316	15558	10760	9500	8284	5864	VUS	67.1089	benign	0.004	tolerated	0.65
ENST00000225927.2:c.2083C>T	ENSP00000225927.1:p.His695Tyr	40696107	8.465e-06	1.5309e-05	0	0	0	0	0	118120	65320	15978	11162	9956	8518	6302	VUS	45.2296	possibly_damaging	0.53	tolerated	0.06
ENST00000225927.2:c.2109A>C	ENSP00000225927.1:p.Gln703His	40696133	8.308e-06	1.5078e-05	0	0	0	0	0	120364	66320	16328	11406	10282	8616	6514	VUS	45.9924	possibly_damaging	0.852	tolerated	0.06
ENST00000225927.2:c.2125G>A	ENSP00000225927.1:p.Val709Ile	40696149	8.2812e-05	1.5047e-05	0.000548178	0	0	0	0	120754	66458	16418	11466	10338	8612	6560	VUS	61.6695	benign	0.032	tolerated	0.43
ENST00000225927.2:c.2128C>G	ENSP00000225927.1:p.Leu710Val	40696152	8.276e-06	0	0	0	9.6655e-05	0	0	120820	66474	16438	11476	10346	8608	6576	VUS	94.1791	benign	0.152	tolerated	0.4
ENST00000225927.2:c.2141G>T	ENSP00000225927.1:p.Arg714Met	40696165	8.272e-06	0	6.0716e-05	0	0	0	0	120880	66476	16470	11500	10348	8588	6594	VUS	55.916	possibly_damaging	0.863	tolerated	0.26
ENST00000225927.2:c.2154G>C	ENSP00000225927.1:p.Gln718His	40696178	8.274e-06	0	6.0679e-05	0	0	0	0	120846	66462	16480	11506	10324	8568	6602	VUS	80.5103	benign	0.014	tolerated	0.09
ENST00000225927.2:c.2164G>A	ENSP00000225927.1:p.Asp722Asn	40696188	0.000198675	1.5056e-05	0.00139462	0	0	0	0	120800	66416	16492	11504	10312	8564	6606	VUS	92.9979	benign	0.436	tolerated	0.05
ENST00000225927.2:c.2185A>C	ENSP00000225927.1:p.Lys729Gln	40696209	5.8025e-05	0.000105526	0	0	0	0	0	120636	66334	16482	11500	10272	8540	6602	VUS	89.7861	benign	0.314	tolerated	0.11
ENST00000225927.2:c.2186A>G	ENSP00000225927.1:p.Lys729Arg	40696210	8.29e-06	0	0	8.6956e-05	0	0	0	120624	66330	16482	11500	10266	8538	6602	VUS	9.67737	benign	0.02	tolerated	0.55
ENST00000225927.2:c.2191T>G	ENSP00000225927.1:p.Phe731Val	40696215	1.6585e-05	3.016e-05	0	0	0	0	0	120586	66312	16482	11488	10266	8530	6602	VUS	75.5891	probably_damaging	0.975	deleterious	0.01
ENST00000225927.2:c.2207C>T	ENSP00000225927.1:p.Pro736Leu	40696231	8.311e-06	0	6.0723e-05	0	0	0	0	120316	66168	16468	11478	10206	8502	6596	VUS	72.9216	probably_damaging	0.945	deleterious	0
ENST00000225927.2:c.2209C>T	ENSP00000225927.1:p.Arg737Cys	40696233	8.309e-06	0	0	0	9.7924e-05	0	0	120346	66154	16474	11496	10212	8512	6594	VUS	46.0825	possibly_damaging	0.634	deleterious	0.01
ENST00000225927.2:c.2209C>G	ENSP00000225927.1:p.Arg737Gly	40696233	0.905464	0.921003	0.92995	0.952505	0.654818	0.998355	0.873066	120346	66154	16474	11496	10212	8512	6594	VUS	108.311	benign	0.188	deleterious	0.03
ENST00000225927.2:c.2209C>A	ENSP00000225927.1:p.Arg737Ser	40696233	0.0192362	0.0218732	0.0361782	0.00452331	0.00391696	0	0.0248711	120346	66154	16474	11496	10212	8512	6594	VUS	69.2753	benign	0.097	deleterious	0.04
ENST00000225927.2:c.2210G>A	ENSP00000225927.1:p.Arg737His	40696234	8.431e-06	0	0	0	0.000101853	0	0	118596	65042	16436	11426	9818	8406	6586	VUS	66.2994	benign	0.007	tolerated	0.17
ENST00000225927.2:c.2218G>C	ENSP00000225927.1:p.Ala740Pro	40696242	5.9268e-05	0	0	0	0	0.000834724	0	118106	64734	16418	11416	9694	8386	6584	VUS	58.8839	possibly_damaging	0.703	deleterious_low_confidence	0.01
ENST00000225927.2:c.2221G>A	ENSP00000225927.1:p.Gly741Ser	40696245	2.5426e-05	0	0.000182748	0	0	0	0	117988	64658	16416	11414	9664	8380	6582	VUS	94.0313	possibly_damaging	0.759	deleterious_low_confidence	0.04
ENST00000225927.2:c.2159G>A	ENSP00000225927.1:p.Arg720Gln	40696183	1.6549e-05	1.5047e-05	0	8.6926e-05	0	0	0	120850	66456	16490	11504	10326	8564	6604	VUS	89.4333	benign	0.007	tolerated	0.77
ENST00000225927.2:c.1006G>T	ENSP00000225927.1:p.Glu336Ter	40693209	8.273e-06	1.5068e-05	0	0	0	0	0	120874	66364	16502	11562	10302	8626	6612	HGMD	5.83186	NULL		NULL
ENST00000225927.2:c.1073C>T	ENSP00000225927.1:p.Pro358Leu	40695097	2.5636e-05	1.5628e-05	0.000121373	0	0	0	0	117020	63986	16478	11516	9058	8502	6604	HGMD	43.8625	possibly_damaging	0.845	deleterious	0.02
ENST00000225927.2:c.1081T>C	ENSP00000225927.1:p.Trp361Arg	40695105	1.7056e-05	0	0	0	0	0.000234907	0	117258	64144	16484	11516	9116	8514	6604	HGMD	6.66459	probably_damaging	1	deleterious	0
ENST00000225927.2:c.1229T>C	ENSP00000225927.1:p.Phe410Ser	40695253	3.3109e-05	6.0357e-05	0	0	0	0	0	120812	66272	16510	11562	10316	8632	6614	HGMD	5.07574	probably_damaging	1	deleterious	0
ENST00000225927.2:c.1241A>G	ENSP00000225927.1:p.His414Arg	40695265	3.313e-05	6.041e-05	0	0	0	0	0	120736	66214	16510	11562	10306	8624	6614	HGMD	4.0482	possibly_damaging	0.703	tolerated	0.37
ENST00000225927.2:c.1336G>A	ENSP00000225927.1:p.Glu446Lys	40695360	9.05e-06	1.6484e-05	0	0	0	0	0	110494	60664	15700	10182	9468	7902	5752	HGMD	4.66824	probably_damaging	0.999	deleterious	0
ENST00000225927.2:c.1364A>G	ENSP00000225927.1:p.Tyr455Cys	40695388	1.0124e-05	0	0	0.000116063	0	0	0	98770	54250	14722	8616	8638	6960	4830	HGMD	3.98704	probably_damaging	1	deleterious	0
ENST00000225927.2:c.1444C>T	ENSP00000225927.1:p.Arg482Trp	40695468	2.6852e-05	2.4583e-05	7.8003e-05	0	0	0	0	74480	40678	12820	5938	6554	5086	2852	HGMD	38.2522	probably_damaging	1	deleterious	0
ENST00000225927.2:c.1445G>A	ENSP00000225927.1:p.Arg482Gln	40695469	1.3379e-05	0	0	0	0.000152207	0	0	74742	40822	12850	5960	6570	5116	2864	HGMD	4.21775	probably_damaging	1	deleterious	0
ENST00000225927.2:c.1547C>T	ENSP00000225927.1:p.Pro516Leu	40695571	1.0488e-05	0	6.8842e-05	0	0	0	0	95338	52268	14526	9140	7336	6944	4440	HGMD	5.48186	probably_damaging	0.934	tolerated	0.72
ENST00000225927.2:c.1562C>T	ENSP00000225927.1:p.Pro521Leu	40695586	2.8754e-05	5.2414e-05	0	0	0	0	0	104330	57236	15196	10258	8038	7728	5118	HGMD	6.94088	probably_damaging	1	deleterious	0
ENST00000225927.2:c.1693C>T	ENSP00000225927.1:p.Arg565Trp	40695717	3.4768e-05	1.5845e-05	0	0	0	0.000354442	0	115046	63110	16126	11218	9342	8464	5956	HGMD	4.2872	probably_damaging	1	deleterious	0
ENST00000225927.2:c.1694G>A	ENSP00000225927.1:p.Arg565Gln	40695718	3.4796e-05	6.3407e-05	0	0	0	0	0	114954	63084	16096	11206	9338	8462	5936	HGMD	5.63128	probably_damaging	0.999	deleterious	0
ENST00000225927.2:c.1694G>T	ENSP00000225927.1:p.Arg565Leu	40695718	1.7398e-05	1.5851e-05	6.2127e-05	0	0	0	0	114954	63084	16096	11206	9338	8462	5936	HGMD	2.4533	probably_damaging	0.999	deleterious	0
ENST00000225927.2:c.1744G>C	ENSP00000225927.1:p.Ala582Pro	40695768	1.8791e-05	3.3834e-05	0	0	0	0	0	106430	59112	15070	9968	8872	7628	5002	HGMD	3.83373	probably_damaging	0.979	deleterious	0
ENST00000225927.2:c.1811C>T	ENSP00000225927.1:p.Pro604Leu	40695835	2.4726e-05	4.4181e-05	0	0	0	0	0	80884	45268	12906	6720	6840	5424	3128	HGMD	7.11467	possibly_damaging	0.614	tolerated	0.08
ENST00000225927.2:c.1834A>G	ENSP00000225927.1:p.Ser612Gly	40695858	0.000123351	0.000221467	0	0	0	0	0	72962	40638	12438	5990	6056	5032	2260	HGMD	14.3663	possibly_damaging	0.898	deleterious	0
ENST00000225927.2:c.1876C>T	ENSP00000225927.1:p.Arg626Ter	40695900	2.735e-05	2.4571e-05	0	0	0.000162866	0	0	73126	40698	12376	5956	6140	5154	2246	HGMD	3.62603	NULL		NULL
ENST00000225927.2:c.2020C>T	ENSP00000225927.1:p.Arg674Cys	40696044	1.0224e-05	0	7.0323e-05	0	0	0	0	97806	54284	14220	8818	8078	7296	4388	HGMD	4.85794	probably_damaging	1	deleterious	0
ENST00000225927.2:c.2021G>A	ENSP00000225927.1:p.Arg674His	40696045	2.036e-05	1.8351e-05	0	0.000112435	0	0	0	98228	54490	14248	8894	8128	7326	4416	HGMD	8.69053	probably_damaging	1	deleterious	0
ENST00000225927.2:c.384-1G>A	NULL	40689415	1.6499e-05	0	0.000121124	0	0	0	0	121216	66574	16512	11574	10392	8644	6614	HGMD	NULL	NULL		NULL
ENST00000225927.2:c.419A>G	ENSP00000225927.1:p.Tyr140Cys	40689451	4.9469e-05	9.0044e-05	0	0	0	0	0	121286	66634	16512	11574	10398	8648	6614	HGMD	7.01078	probably_damaging	1	deleterious	0
ENST00000225927.2:c.461T>G	ENSP00000225927.1:p.Ile154Arg	40689493	8.252e-06	0	0	0	0	0.000115687	0	121176	66542	16512	11570	10390	8644	6612	HGMD	6.04523	probably_damaging	0.992	deleterious	0
ENST00000225927.2:c.529C>T	ENSP00000225927.1:p.Arg177Trp	40689561	8.366e-06	1.5236e-05	0	0	0	0	0	119528	65634	16410	11428	10186	8596	6388	HGMD	4.04859	probably_damaging	0.967	deleterious	0
ENST00000225927.2:c.680A>C	ENSP00000225927.1:p.His227Pro	40690689	8.316e-06	1.5175e-05	0	0	0	0	0	120238	65896	16504	11538	10230	8592	6580	HGMD	5.25034	probably_damaging	0.934	deleterious	0.01
ENST00000225927.2:c.700C>T	ENSP00000225927.1:p.Arg234Cys	40690709	1.665e-05	0	0	0.00017355	0	0	0	120114	65850	16490	11524	10192	8588	6576	HGMD	3.9141	probably_damaging	1	deleterious	0
ENST00000225927.2:c.889C>T	ENSP00000225927.1:p.Arg297Ter	40693092	2.4711e-05	2.997e-05	0	0	9.6116e-05	0	0	121402	66732	16512	11578	10404	8654	6614	HGMD	8.11801	NULL	NULL	NULL	NULL
ENST00000225927.2:c.383+1G>T	NULL	40688674	0.000122579	0	0	0	0.00632911	0	NULL	8158	1962	5742	76	158	136	0	LOF	NULL	NULL	NULL	NULL	NULL
ENST00000225927.2:c.432G>A	ENSP00000225927.1:p.Trp144Ter	40689464	8.246e-06	0	0	8.6415e-05	0	0	0	121264	66612	16512	11572	10398	8648	6614	LOF	7.56834	NULL	NULL	NULL	NULL
ENST00000225927.2:c.648dupC	ENSP00000225927.1:p.Ser217LeufsTer56	40690467	8.317e-06	0	0	0	0.00010012	0	0	120234	66050	16488	11560	9988	8632	6614	LOF	NULL	NULL	NULL	NULL	NULL
ENST00000225927.2:c.648delC	ENSP00000225927.1:p.Ser217ProfsTer22	40690467	8.317e-06	0	0	0	0	0.000115848	0	120234	66050	16488	11560	9988	8632	6614	LOF	NULL	NULL	NULL	NULL	NULL
ENST00000225927.2:c.838_841delCTTC	ENSP00000225927.1:p.Leu280TrpfsTer19	40693034	8.236e-06	0	6.0562e-05	0	0	0	0	121410	66738	16512	11578	10406	8654	6614	LOF	NULL	NULL	NULL	NULL	NULL
ENST00000225927.2:c.850dupG	ENSP00000225927.1:p.Glu284GlyfsTer33	40693051	8.236e-06	0	0	0	0	0	0.000151194	121412	66740	16512	11578	10406	8654	6614	LOF	NULL	NULL	NULL	NULL	NULL
ENST00000225927.2:c.886delC	ENSP00000225927.1:p.Leu296CysfsTer4	40693087	1.6473e-05	0	0	8.637e-05	9.6098e-05	0	0	121406	66734	16512	11578	10406	8654	6614	LOF	NULL	NULL	NULL	NULL	NULL
ENST00000225927.2:c.1138dupG	ENSP00000225927.1:p.Val380GlyfsTer7	40695160	8.358e-06	0	0	0	0.000100644	0	0	119640	65546	16502	11544	9936	8608	6614	LOF	NULL	NULL	NULL	NULL	NULL
ENST00000225927.2:c.1212G>A	ENSP00000225927.1:p.Trp404Ter	40695236	8.273e-06	1.5077e-05	0	0	0	0	0	120866	66324	16510	11566	10314	8632	6614	LOF	8.41542	NULL	NULL	NULL	NULL
ENST00000225927.2:c.1390C>T	ENSP00000225927.1:p.Arg464Ter	40695414	1.1579e-05	2.1105e-05	0	0	0	0	0	86362	47380	13722	7184	7598	6018	3798	LOF	3.64496	NULL	NULL	NULL	NULL
ENST00000225927.2:c.1447dupT	ENSP00000225927.1:p.Tyr483LeufsTer33	40695470	2.6705e-05	4.8914e-05	0	0	0	0	0	74892	40888	12842	6004	6584	5150	2880	LOF	NULL	NULL	NULL	NULL	NULL
ENST00000225927.2:c.1453dupG	ENSP00000225927.1:p.Val485GlyfsTer31	40695473	1.3308e-05	2.4392e-05	0	0	0	0	0	75142	40996	12870	6046	6576	5194	2904	LOF	NULL	NULL	NULL	NULL	NULL
ENST00000225927.2:c.1918C>T	ENSP00000225927.1:p.Gln640Ter	40695942	1.2841e-05	0	0	0.000153233	0	0	0	77874	43202	12796	6526	6526	5764	2490	LOF	3.48287	NULL	NULL	NULL	NULL
ENST00000225927.2:c.2092delG	ENSP00000225927.1:p.Asp698ThrfsTer109	40696115	8.395e-06	1.52e-05	0	0	0	0	0	119108	65786	16126	11258	10094	8572	6380	LOF	NULL	NULL	NULL	NULL	NULL
