# Supplementary material for: Utilizing ExAC to assess the hidden contribution of variants of unknown significance to Sanfilippo Type B incidence
Source: PLoS One. 2018 Jul 6;13(7):e0200008. doi: 10.1371/journal.pone.0200008 (PMC6034809; doi:10.1371/journal.pone.0200008)
Supplement: S1 Code — A tar.gz file of supplementary code for recreating confidence interval calculations in either R or MATLAB. (GZ) [file pone.0200008.s006.gz]

Archive with 20 entries (18 files):
- Supplemental_Code
- Supplemental_Code/._.DS_Store
- Supplemental_Code/.DS_Store
- Supplemental_Code/._BetaHPD.m
- Supplemental_Code/BetaHPD.m
- Supplemental_Code/._Calculate_Confidence_Interval.r
- Supplemental_Code/Calculate_Confidence_Interval.r
- Supplemental_Code/._Bootstrap_Incidence.m
- Supplemental_Code/Bootstrap_Incidence.m
- Supplemental_Code/._Calculate_Incidence_Looped.m
- Supplemental_Code/Calculate_Incidence_Looped.m
- Supplemental_Code/SimulationResults
- Supplemental_Code/._Plot_Dist.m
- Supplemental_Code/Plot_Dist.m
- Supplemental_Code/._ThousandSep.m
- Supplemental_Code/ThousandSep.m
- Supplemental_Code/._All_Variants_15_Percent.txt
- Supplemental_Code/All_Variants_15_Percent.txt
- Supplemental_Code/SimulationResults/All_Variants_15_Percent_NFE.mat
- Supplemental_Code/SimulationResults/All_Variants_15_Percent_NFE_Bootstrapping.mat
