# Supplementary material for: Utilizing ExAC to assess the hidden contribution of variants of unknown significance to Sanfilippo Type B incidence
Source: PLoS One. 2018 Jul 6;13(7):e0200008. doi: 10.1371/journal.pone.0200008 (PMC6034809; doi:10.1371/journal.pone.0200008)
Supplement: S1 Code — A tar.gz file of supplementary code for recreating confidence interval calculations in either R or MATLAB. (GZ) [file pone.0200008.s006.gz › Supplemental_Code/BetaHPD.m]

function [Upper, Lower] = BetaHPD(Values, Percentage)


N = length(Values);

Span = N - floor(N*Percentage);

Values = sort(Values);

V1 = Values(1:Span);
V2 = Values(N-Span+1: N);


[V, I] = min(V2-V1);

Upper = V2(I);
Lower = V1(I);
