# Supplementary material for: Utilizing ExAC to assess the hidden contribution of variants of unknown significance to Sanfilippo Type B incidence
Source: PLoS One. 2018 Jul 6;13(7):e0200008. doi: 10.1371/journal.pone.0200008 (PMC6034809; doi:10.1371/journal.pone.0200008)
Supplement: S1 Code — A tar.gz file of supplementary code for recreating confidence interval calculations in either R or MATLAB. (GZ) [file pone.0200008.s006.gz › Supplemental_Code/Calculate_Confidence_Interval.r]

library("xlsx")
library(foreach)
library(doParallel)
library(matrixStats)
library(rstudioapi)
rm(list = ls())

current_path <- getActiveDocumentContext()$path 
# The next line set the working directory to the relevant one:
setwd(dirname(current_path ))
#setwd("/Users/wyattclark/Documents/Genes/NAGLU/Analysis/Incidence_R")

#number of times to simulate sampling from the population
#Samples = 1*(10^5);
Samples = 1*(10^4);

#change this to match your file
InFile <- 'All_Variants_15_Percent.txt'
Vars <- read.table(InFile, header=T)

#Vars <- read.xlsx("~/Desktop/PMM2_Default.xlsx", sheetName="PMM2") 

# Z value for normal distribution
Z <- 1.65 #one tailed 95% confidence interval


#for simplicity sake pull out needed data from Vars
ns <- Vars[, "NFECnt"];
Ps <- Vars[, "NFE"]

Keepers = which(Ps > 0)
ns = ns[Keepers]
Ps = Ps[Keepers]
#calculate Qs as 1-Ps
Qs <- 1-Ps
#Calculate individual variant variance (equation 8)
Vs <- (Qs * Ps) / ns

#calculate frequency
P <- 1-prod(Qs)
#square it to obtain incidence 
Incidence <- P^2

#calculate variance in combined rate 
PVariance  <- prod(Vs + (Qs^2)) - prod((Qs^2))

#now calculate variance in incidence 
AnalyticVariance <-2*((PVariance + (P^2))^2  - (P^4))
#calculate margin of error using confidence interval Z value
NormalME <- Z*sqrt(AnalyticVariance)

#setup parallel backend to use 32 processors
##################################################################
##################################################################
cl<-makeCluster(8)
registerDoParallel(cl)
##################################################################
##################################################################


#this is the simulate sequencing function
##################################################################
##################################################################
SimulateSequencing<-function(ns, MAFs){
  #N = population size
  #n = sample size
  #Nvar = number of variants contributing to disease
  #MAFs = allele frequency of each variant (assumed to be same)
  ObsMafs <- matrix(FALSE, length(MAFs), 1)
  
  for (i in 1:length(MAFs)){
    
    ObsMafs[i] = sum(rbinom(ns[i], 1, MAFs[i])) / ns[i]
    
  }

  #now back calculate the frequency using the appropriate equation
  CalculatedP <- 1- prod(1-ObsMafs)
  #return these values to the parallel forloop call
  return(CalculatedP)
  
}
##################################################################
##################################################################


NumericPs = foreach(icount(Samples), .combine='rbind', .packages='matrixStats') %dopar% SimulateSequencing(ns, Ps)
NumericIs = NumericPs^2;
#stop the parallel cluster
stopCluster(cl)

saveRDS(NumericPs, 'NumericPs.RData')
