# Supplementary material for: Utilizing ExAC to assess the hidden contribution of variants of unknown significance to Sanfilippo Type B incidence
Source: PLoS One. 2018 Jul 6;13(7):e0200008. doi: 10.1371/journal.pone.0200008 (PMC6034809; doi:10.1371/journal.pone.0200008)
Supplement: S1 Code — A tar.gz file of supplementary code for recreating confidence interval calculations in either R or MATLAB. (GZ) [file pone.0200008.s006.gz › Supplemental_Code/Bootstrap_Incidence.m]

clear

Samples = 1*(10^5);

%Groups = {'A', 'NFE','SAS', 'AMR', 'AFR', 'EAS', 'FIN'};
%Percents = {'2_5', '17_5'};

Groups = {'NFE'};
%Percents = {'5','10', '15', '20'};
Percents = {'15'};

%remove this line if you do not have the parallele computing toolbox
parpool 
%rng('shuffle','multFibonacci')


for G = 1:length(Groups)
    %% designate the ethnic group from ExAC.  This will facilitate looping over all groups.  Load data.
    %%%%%%%%%%%%%%%%%%%%%%%%%%%%%%%%%%%%%%%%%%%%%%%%%%%%%%%%%%%%%%%%%
    %%%%%%%%%%%%%%%%%%%%%%%%%%%%%%%%%%%%%%%%%%%%%%%%%%%%%%%%%%%%%%%%%
    Group = Groups{G};
    
    for PER = 1:length(Percents)

	

        Percent = Percents{PER};
        
        %Infile = ['../../DATA/Variants/Publication/ForCalculation/All_Variants_' Percent '_Percent.txt'];
        Infile = ['All_Variants_' Percent '_Percent.txt'];
        
        %designate the name of the outfile.  append the ethnic group to outfile
        %name
        %Indir = '../../DATA/Variants/Publication/ForCalculation/';
        %Outdir = 'SimulationResults/';
        Outdir = 'SimulationResults/';
        
        %Outfile = regexprep(Infile, Indir, Outdir);
        Outfile = [Outdir Infile];
        Outfile = regexprep(Outfile, '.txt', ['_' Group '_Bootstrapping.mat']);
        
        
        %load the excel file of variants for which you want to calculate incidence
        D = readtable(Infile, 'delimiter', '\t', 'TreatAsEmpty',{'NULL'});
        
        %this line deletes 0-values from table.  This might be the source
        %of my difference between simulated and analytical variance
        D(find(D{:, Group} == 0),:) = [];
        %%%%%%%%%%%%%%%%%%%%%%%%%%%%%%%%%%%%%%%%%%%%%%%%%%%%%%%%%%%%%%%%%
        %%%%%%%%%%%%%%%%%%%%%%%%%%%%%%%%%%%%%%%%%%%%%%%%%%%%%%%%%%%%%%%%%
        
        
        
        
        %% Extract appropriate data (MAFs and sample sizes
        %%%%%%%%%%%%%%%%%%%%%%%%%%%%%%%%%%%%%%%%%%%%%%%%%%%%%%%%%%%%%%%%%
        %%%%%%%%%%%%%%%%%%%%%%%%%%%%%%%%%%%%%%%%%%%%%%%%%%%%%%%%%%%%%%%%%
        MAFs = D{:, Group};
        ns = D{:, [Group 'Cnt']};
        Nvar = length(MAFs);
        %%%%%%%%%%%%%%%%%%%%%%%%%%%%%%%%%%%%%%%%%%%%%%%%%%%%%%%%%%%%%%%%%
        %%%%%%%%%%%%%%%%%%%%%%%%%%%%%%%%%%%%%%%%%%%%%%%%%%%%%%%%%%%%%%%%%
        
        
        
        
        
        %% begin bootstrapping simulation
        %%%%%%%%%%%%%%%%%%%%%%%%%%%%%%%%%%%%%%%%%%%%%%%%%%%%%%%%%%%%%%%%%
        %%%%%%%%%%%%%%%%%%%%%%%%%%%%%%%%%%%%%%%%%%%%%%%%%%%%%%%%%%%%%%%%%
        
        %we will sample Samples number of times
        
        fprintf(1,'\n\nTesting %d alleles\n', Nvar);
        
        %NumericalIncidence = zeros(Samples, 1);
        NumericalIncidence = zeros(Samples, 1);
        

        
        NewMafs = zeros(Nvar, Samples);

        %change this parfor to for if you do not have the parallel
        %computing toolbox
        parfor i = 1:Nvar
           fprintf(1,'\n\nTesting %d\n', i); 
           Vect = zeros(ns(i),1);
           Nobs = round(MAFs(i) * ns(i));
           Vect(1:Nobs) = 1;
           BootNobs = bootstrp(Samples, @sum, Vect);
           BootMafs = BootNobs ./ ns(i); 
           NewMafs(i,:) = BootMafs';
           ExpectedVar = (MAFs(i) * (1-MAFs(i))) / (ns(i));
           ObsVar = var(BootMafs);
           sprintf('\nExp: %0.4e\tObs: %0.4e\n', ExpectedVar, ObsVar)
        end
        
       
        for i = 1:Samples
            ObsMAFs = NewMafs(:,i);
            NumericalIncidence(i) = (1-prod(1-ObsMAFs))^2;
        end
        
        
        %% save results of simulation
        %%%%%%%%%%%%%%%%%%%%%%%%%%%%%%%%%%%%%%%%%%%%%%%%%%%%%%%%%%%%%%%%%
        %%%%%%%%%%%%%%%%%%%%%%%%%%%%%%%%%%%%%%%%%%%%%%%%%%%%%%%%%%%%%%%%%
        save(Outfile);
        %delete(gcp);
        fprintf(1, '\n\n');
        fprintf(1,'Numerical Incidence:\t%.9f\tVar: %.12f\n', mean(NumericalIncidence), var(NumericalIncidence));
        %%%%%%%%%%%%%%%%%%%%%%%%%%%%%%%%%%%%%%%%%%%%%%%%%%%%%%%%%%%%%%%%%
        %%%%%%%%%%%%%%%%%%%%%%%%%%%%%%%%%%%%%%%%%%%%%%%%%%%%%%%%%%%%%%%%%
        
        
        
        
    end
end


delete(gcp('nocreate'))
