# Supplementary material for: Utilizing ExAC to assess the hidden contribution of variants of unknown significance to Sanfilippo Type B incidence
Source: PLoS One. 2018 Jul 6;13(7):e0200008. doi: 10.1371/journal.pone.0200008 (PMC6034809; doi:10.1371/journal.pone.0200008)
Supplement: S1 Code — A tar.gz file of supplementary code for recreating confidence interval calculations in either R or MATLAB. (GZ) [file pone.0200008.s006.gz › Supplemental_Code/Calculate_Incidence_Looped.m]

clear

%the number of iterations
Samples = 1*(10^5);

%Groups = {'A', 'NFE','SAS', 'AMR', 'AFR', 'EAS', 'FIN'};
%Percents = {'2_5', '17_5'};

Groups = {'NFE'};
%Percents = {'5','10', '15', '20'};
Percents = {'15'};

%remove this line if you do not have the parallel computing toolbox
parpool 
rng('shuffle','multFibonacci')

for G = 1:length(Groups)
    %% designate the ethnic group from ExAC.  This will facilitate looping over all groups.  Load data.
    %%%%%%%%%%%%%%%%%%%%%%%%%%%%%%%%%%%%%%%%%%%%%%%%%%%%%%%%%%%%%%%%%
    %%%%%%%%%%%%%%%%%%%%%%%%%%%%%%%%%%%%%%%%%%%%%%%%%%%%%%%%%%%%%%%%%
    Group = Groups{G};
    
    for PER = 1:length(Percents)

	

        Percent = Percents{PER};
        
        %Infile = ['../../DATA/Variants/Publication/ForCalculation/All_Variants_' Percent '_Percent.txt'];
        Infile = 'All_Variants_15_Percent.txt';
        
        
        Outdir = 'SimulationResults/';
        
        %Outfile = regexprep(Infile, Indir, Outdir);
        Outfile = [Outdir Infile];
        Outfile = regexprep(Outfile, '.txt', ['_' Group '.mat']);
        
        
        %load the excel file of variants for which you want to calculate incidence
        D = readtable(Infile, 'Delimiter', '\t');
        
        %this line deletes 0-values from table.  This might be the source
        %of my difference between simulated and analytical variance
        D(find(D{:, Group} == 0),:) = [];
        %%%%%%%%%%%%%%%%%%%%%%%%%%%%%%%%%%%%%%%%%%%%%%%%%%%%%%%%%%%%%%%%%
        %%%%%%%%%%%%%%%%%%%%%%%%%%%%%%%%%%%%%%%%%%%%%%%%%%%%%%%%%%%%%%%%%
        
        
        
        
        
        %% Extract appropriate data (MAFs and sample sizes
        %%%%%%%%%%%%%%%%%%%%%%%%%%%%%%%%%%%%%%%%%%%%%%%%%%%%%%%%%%%%%%%%%
        %%%%%%%%%%%%%%%%%%%%%%%%%%%%%%%%%%%%%%%%%%%%%%%%%%%%%%%%%%%%%%%%%
        MAFs = D{:, Group};
        ns = D{:, [Group 'Cnt']};
        Nvar = length(MAFs);
        %%%%%%%%%%%%%%%%%%%%%%%%%%%%%%%%%%%%%%%%%%%%%%%%%%%%%%%%%%%%%%%%%
        %%%%%%%%%%%%%%%%%%%%%%%%%%%%%%%%%%%%%%%%%%%%%%%%%%%%%%%%%%%%%%%%%
        
        
        
        
        
        %% begin numerical simulation
        %%%%%%%%%%%%%%%%%%%%%%%%%%%%%%%%%%%%%%%%%%%%%%%%%%%%%%%%%%%%%%%%%
        %%%%%%%%%%%%%%%%%%%%%%%%%%%%%%%%%%%%%%%%%%%%%%%%%%%%%%%%%%%%%%%%%
        
        %we will sample Samples number of times
        
        fprintf(1,'\n\nTesting %d alleles\n', Nvar);
        
        %NumericalIncidence = zeros(Samples, 1);
        NumericalCarrierRate = zeros(Samples, 1);
        

        %change this parfor to for if you do not have the parallel
        %computing toolbox
        parfor i = 1:Samples
            %for i = 1:Samples
            
            ObsMAFs = zeros(Nvar,1);
            %sample population
            %here we loop over the number of variants
            for j = 1:Nvar
                
                %doing it as sampling two chromosomes independently
                
                %Ch11 = binornd(1, MAFs(j), [ns(j)/2,1]);
                %Ch21 = binornd(1, MAFs(j), [ns(j)/2,1]);
                %ObsMAFs(j) = (sum(Ch11)+sum(Ch21)) / ns(j);
                
                %doing it as sampling one chromosome
                Chroms = binornd(1, MAFs(j), [ns(j), 1]);
                ObsMAFs(j) = sum(Chroms) / ns(j);
                
            end
            
            %now calculate incidence using resampled allele frequencies
            NumericalRate(i) = 1-prod(1-ObsMAFs);
            
        end
        NumericalIncidence = NumericalRate.^2;
        
        %delete(gcp);
        fprintf(1, '\n\n');
        fprintf(1,'Numerical Incidence:\t%.9f\tVar: %.12f\n', mean(NumericalIncidence), var(NumericalIncidence));
        fprintf(1, 'Numerical Frequency:\t%.9f\tVar: %.12f\n\n', mean(NumericalRate), var(NumericalRate));
        
        %%%%%%%%%%%%%%%%%%%%%%%%%%%%%%%%%%%%%%%%%%%%%%%%%%%%%%%%%%%%%%%%%
        %%%%%%%%%%%%%%%%%%%%%%%%%%%%%%%%%%%%%%%%%%%%%%%%%%%%%%%%%%%%%%%%%
        
        
        %% save results of simulation
        save(Outfile);
    end
end


delete(gcp('nocreate'))
