# Supplementary material for: Utilizing ExAC to assess the hidden contribution of variants of unknown significance to Sanfilippo Type B incidence
Source: PLoS One. 2018 Jul 6;13(7):e0200008. doi: 10.1371/journal.pone.0200008 (PMC6034809; doi:10.1371/journal.pone.0200008)
Supplement: S1 Code — A tar.gz file of supplementary code for recreating confidence interval calculations in either R or MATLAB. (GZ) [file pone.0200008.s006.gz › Supplemental_Code/Plot_Dist.m]

close all
clear all


load SimulationResults/All_Variants_15_Percent_NFE.mat
%load SimulationResults/All_Variants_15_Percent_NFE_Bootstrapping.mat


%% Set the z value and associated one-tailed percent.  It is up to the user to ensure these values match
%%%%%%%%%%%%%%%%%%%%%%%%%%%%%%%%%%%%%%%%%%%%%%%%%%%%%%%%%%%%%%%%%
%%%%%%%%%%%%%%%%%%%%%%%%%%%%%%%%%%%%%%%%%%%%%%%%%%%%%%%%%%%%%%%%%
 z = 1.959964;
 OneTailedPercent = .025;
%%%%%%%%%%%%%%%%%%%%%%%%%%%%%%%%%%%%%%%%%%%%%%%%%%%%%%%%%%%%%%%%%
%%%%%%%%%%%%%%%%%%%%%%%%%%%%%%%%%%%%%%%%%%%%%%%%%%%%%%%%%%%%%%%%%
 
%%% As a simple example, let us use the average sample size for N and sum
%%% allele frequencies in order to calculate the variance

%sum allele frequencies
MAFsum = sum(MAFs);
%summed incdience is square of that.  You'll see it is not too far off
Isum = MAFsum^2;
%The problem comes when calculating the margin of error/confidence
%intervals/variance

%take average of sample size
AvgN = mean(ns)^2;
%now calculate variance in incdience using average N, you'll see this is
%off by quite a bit for data with a large amount of variation in N. 
SumVar = 2*(( ( (MAFsum*(1-MAFsum)) / median(ns) ) + (MAFsum^2) )^2 - (MAFsum^4));

SumME = z * sqrt(SumVar);

%then calculate the nomal approzimation upper and lower limits
SumUpper = Isum+SumME;
SumLower = Isum-SumME;

%% calculate analytical variance and margin of error 
%%%%%%%%%%%%%%%%%%%%%%%%%%%%%%%%%%%%%%%%%%%%%%%%%%%%%%%%%%%%%%%%%
%%%%%%%%%%%%%%%%%%%%%%%%%%%%%%%%%%%%%%%%%%%%%%%%%%%%%%%%%%%%%%%%%

Incidence = (1-prod(1-MAFs))^2;
%Calculate the Frequency.  This is needed for the variance
F = sqrt(Incidence);

%calculate q=1-p;
Qs = 1-MAFs;

%Calculate variance.  If you would like to use the hypergeometric you can
%replace the equation for variance here with the hypergeometric version.
%You will need the overall population size.
Vs = (Qs.*MAFs)./ns;


%calculate the variance in the allele frequency, then incdience
AnalyticFVar = prod( (Vs) + (Qs.^2) ) - prod(Qs.^2);
AnalyticIncidenceVar = ( (AnalyticFVar + F^2)^2 - (F^4) ) *2;

%Analytic margin of error using the normal approximation
AnalyticME = z * sqrt(AnalyticIncidenceVar);

%then calculate the nomal approzimation upper and lower
AnalyticUpper = Incidence+AnalyticME;
AnalyticLower = Incidence-AnalyticME;


%calculate the alpha and beta values for the beta distribution
Alpha =  (((1-Incidence) / AnalyticIncidenceVar) - (1/Incidence))* (Incidence^2);
Beta = Alpha*( (1/Incidence) - 1);

%use the inverse cumulative distribution function to get the tails
UL = icdf('beta', [OneTailedPercent 1-OneTailedPercent], Alpha, Beta);
BetaUpper = UL(2);
BetaLower = UL(1);

%calculate the highest probability density region for the distribution
[HPDUpper, HPDLower] = BetaHPD(NumericalIncidence, .95);

Fsum = MAFsum;
SumVar2 = ( (sum(Vs) + Fsum^2)^2 - (Fsum^4) ) *2;
%Analytic margin of error using the normal approximation
SumME2 = z * sqrt(SumVar2);

%then calculate the nomal approzimation upper and lower
SumUpper2 = Isum+SumME2;
SumLower2 = Isum-SumME2;
%%%%%%%%%%%%%%%%%%%%%%%%%%%%%%%%%%%%%%%%%%%%%%%%%%%%%%%%%%%%%%%%%
%%%%%%%%%%%%%%%%%%%%%%%%%%%%%%%%%%%%%%%%%%%%%%%%%%%%%%%%%%%%%%%%%

%% Calculate the bootstrapping (numerical) variance and margin of error
%%%%%%%%%%%%%%%%%%%%%%%%%%%%%%%%%%%%%%%%%%%%%%%%%%%%%%%%%%%%%%%%%
%%%%%%%%%%%%%%%%%%%%%%%%%%%%%%%%%%%%%%%%%%%%%%%%%%%%%%%%%%%%%%%%%
SortedIncidence = sort(NumericalIncidence);
NumericalLower = SortedIncidence( ceil(OneTailedPercent* length(SortedIncidence)) );
SortedIncidence = flipud(SortedIncidence);
NumericalUpper = SortedIncidence( ceil(OneTailedPercent* length(SortedIncidence)) );
NumericalVar = var(NumericalIncidence);
%again, carrier rate is the frequency, we need to multiple NumericalCarrier
%rate by 2 to get the actual carrier rate
%NumericalCRVar = var(NumericalCarrierRate);
%%%%%%%%%%%%%%%%%%%%%%%%%%%%%%%%%%%%%%%%%%%%%%%%%%%%%%%%%%%%%%%%%
%%%%%%%%%%%%%%%%%%%%%%%%%%%%%%%%%%%%%%%%%%%%%%%%%%%%%%%%%%%%%%%%%


%% Now begin plotting
%%%%%%%%%%%%%%%%%%%%%%%%%%%%%%%%%%%%%%%%%%%%%%%%%%%%%%%%%%%%%%%%%
%%%%%%%%%%%%%%%%%%%%%%%%%%%%%%%%%%%%%%%%%%%%%%%%%%%%%%%%%%%%%%%%%

%first barplot the simulated incidence distribution  
[C,B] = hist(NumericalIncidence, 50);
bar(B, C./Samples, 'FaceColor', [.83, .82, .82], 'EdgeColor','none');
hold

%% plot normal approximation using same bins as the bar plot
mu=Incidence;
sigma=(AnalyticIncidenceVar^(1/2));
Y = normpdf(B,mu,sigma);
Y = Y ./ sum(Y);
%plot (B,Y, 'color','black', 'linewidth',2.25);

%% plot the beta distribution
Alpha =  (((1-Incidence) / AnalyticIncidenceVar) - (1/Incidence))* (Incidence^2);
Beta = Alpha*( (1/Incidence) - 1);


Y = betapdf(B,Alpha,Beta);

Y = Y./sum(Y);
plot (B,Y, 'color',[ 0.9100 0.4100 0.1700], 'linewidth',2.25);


%plot the analytical incidence
%plot([Incidence, Incidence], [0, max(ylim)], 'color',[0, .45, .94], 'linewidth',3)

%plot the lower intervals
plot([NumericalLower, NumericalLower], [0, max(ylim)], 'color','black', 'linewidth',2, 'linestyle', '-')
%plot([AnalyticLower, AnalyticLower], [0, max(ylim)], 'color','blue', 'linewidth',2, 'linestyle', '-.')
plot([BetaLower, BetaLower], [0, max(ylim)], 'color',[ 0.9100 0.4100 0.1700], 'linewidth',2, 'linestyle', ':')
%plot([HPDLower, HPDLower], [0, max(ylim)], 'color','green', 'linewidth',2, 'linestyle', ':')
%plot([SumLower2, SumLower2], [0, max(ylim)], 'color','cyan', 'linewidth',2, 'linestyle', '--')
plot([SumLower, SumLower], [0, max(ylim)], 'color','cyan', 'linewidth',2, 'linestyle', '--')

%plot the upper intervals
plot([NumericalUpper, NumericalUpper], [0, max(ylim)], 'color','black', 'linewidth',2, 'linestyle', '-')
%plot([AnalyticUpper, AnalyticUpper], [0, max(ylim)], 'color','blue', 'linewidth',2, 'linestyle', '-.')
plot([BetaUpper, BetaUpper], [0, max(ylim)], 'color',[ 0.9100 0.4100 0.1700], 'linewidth',2, 'linestyle', ':')
%plot([HPDUpper, HPDUpper], [0, max(ylim)], 'color','green', 'linewidth',2, 'linestyle', ':')
%plot([SumUpper2, SumUpper2], [0, max(ylim)], 'color','cyan', 'linewidth',2, 'linestyle', '--')
plot([SumUpper, SumUpper], [0, max(ylim)], 'color','cyan', 'linewidth',2, 'linestyle', '--')


title('Non-Finnish European Incidence', 'FontName','Arial','FontSize', 26, 'FontWeight','normal');

set(gca, 'FontSize',18)
set(gca, 'FontName','Arial');
xlabel('Incidence Rate', 'FontSize', 22, 'FontName','Arial')
ylabel('Probability Density', 'FontSize', 22, 'FontName','Arial')

%set(gcf,'renderer','opengl');
%%%%%%%%%%%%%%%%%%%%%%%%%%%%%%%%%%%%%%%%%%%%%%%%%%%%%%%%%%%%%%%%%
%%%%%%%%%%%%%%%%%%%%%%%%%%%%%%%%%%%%%%%%%%%%%%%%%%%%%%%%%%%%%%%%%
