# Supplementary material for: Utilizing ExAC to assess the hidden contribution of variants of unknown significance to Sanfilippo Type B incidence
Source: PLoS One. 2018 Jul 6;13(7):e0200008. doi: 10.1371/journal.pone.0200008 (PMC6034809; doi:10.1371/journal.pone.0200008)
Supplement: S1 Code — A tar.gz file of supplementary code for recreating confidence interval calculations in either R or MATLAB. (GZ) [file pone.0200008.s006.gz › Supplemental_Code/ThousandSep.m]

function S = ThousandSep(N, FSpec, Sep)
% ThousandSep - Number as string with separators every 3rd digit
% S = ThousandSep(N, FSpec, Sep)
% INPUT:
%   N:     Numbers, all classes accepted by SPRINTF, scalar or array.
%   FSpec: Format specifier for SPRINTF. Optional, default: '%.16g'
%   Sep:   Character as separator. Optional, default: ,
% OUTPUT:
%   S:     String if N is a scalar, otherwise a cell string.
%
% EXAMPLES:
%   ThousandSep(1234567.2345)         % '1,234,567.2345'
%   ThousandSep(1234, char(39))       % '1'234'
%   ThousandSep([2.3, 1234], ' ')     % {'2.3', '1 234'}
%   ThousandSep(-1234, '%9.1f', ',')  % '  -1,234.0'
%
% NOTES:
% * The default Sep and FSpec can be adjusted on top of the code.
% * Alternative java call, which is about 20% slower (Matlab R2011b/64/Win7):
%     nf = java.text.DecimalFormat;
%     S  = nf.format(1234567.890123)
% * Matlab 6: The subfunction ToString must be modified to run under Matlab 6.
%   See the comments there.
% * Run the unit-test uTest_ThousandSep to check validity and speed.
%
% Tested: Matlab 7.7, 7.8, 7.13, WinXP/32, Win7/64
% Author: Jan Simon, Heidelberg, (C) 2015 matlab.2010(a)n(MINUS)simon.de
%
% See also FORMAT, SPRINTF.

% $JRev: R-c V:002 Sum:S7fqIWe3LFOL Date:24-May-2015 19:11:36 $
% $License: BSD (use/copy/change/redistribute on own risk, mention the author) $
% $UnitTest: uTest_ThousandSep $
% $File: Tools\GLString\ThousandSep.m $

% Initialize: ==================================================================
% Change this to your preferred defaults:
defaultSep   = ',';       % CHAR(39) is less confusing than: ''''
defaultFSpec = '%.16g';

% Check inputs: ----------------------------------------------------------------
switch nargin
   case 1
      FSpec = defaultFSpec;
      Sep   = defaultSep;
   case 2
      if strncmp(FSpec, '%', 1)
         Sep   = defaultSep;
      else
         Sep   = FSpec;
         FSpec = defaultFSpec;
      end
   case 3
      if ~ischar(Sep) || length(Sep) ~= 1
         error(['JSimon:', mfilename, ':BadSep'], ...
            '3rd input Sep must be a character.');
      end
   otherwise
      error(['JSimon:', mfilename, ':BadNinput'], '1 to 3 inputs needed.');
end

if ~isnumeric(N)
   error(['JSimon:', mfilename, ':BadClassN'], '1st input N must by numeric.');
end

% Do the work: =================================================================
if numel(N) == 1  % N is a scalar:
   S = ToString(N, FSpec, Sep);
else              % N is an array:
   S = cell(size(N));
   for k = 1:numel(N)
      S{k} = ToString(N(k), FSpec, Sep);
   end
end

% return;

% ==============================================================================
function S = ToString(N, FSpec, Sep)

S   = sprintf(FSpec, N);
Fin = strfind(S, '.');
if isempty(Fin)
   Fin = length(S) + 1;
end

% Matlab 7:
Ini = find(isstrprop(S, 'digit'), 1);
% Matlab 6:
% Ini = find(S >= '0' & S <= '9');
% Ini = Ini(1);

S(2, Fin - 4:-3:Ini) = Sep;
S = S(S ~= char(0)).';

% return;
% EOF
