# Supplementary material for: Utilizing ExAC to assess the hidden contribution of variants of unknown significance to Sanfilippo Type B incidence
Source: PLoS One. 2018 Jul 6;13(7):e0200008. doi: 10.1371/journal.pone.0200008 (PMC6034809; doi:10.1371/journal.pone.0200008)
Supplement: S1 Code — A tar.gz file of supplementary code for recreating confidence interval calculations in either R or MATLAB. (GZ) [file pone.0200008.s006.gz › Supplemental_Code/All_Variants_15_Percent.txt]

HGVSc	HGVSp	pos	A	NFE	SAS	AMR	AFR	EAS	FIN	ACnt	NFECnt	SASCnt	AMRCnt	AFRCnt	EASCnt	FINCnt
ENST00000225927.2:c.392A>C	ENSP00000225927.1:p.Tyr131Ser	40689424	0.0000082480	0.0000000000	0.0000000000	0.0000000000	0.0000000000	0.0001156600	0.0000000000	121238	66590	16512	11574	10396	8646	6614
ENST00000225927.2:c.461T>C	ENSP00000225927.1:p.Ile154Thr	40689493	0.0000082520	0.0000000000	0.0000000000	0.0000000000	0.0000000000	0.0001156870	0.0000000000	121176	66542	16512	11570	10390	8644	6612
ENST00000225927.2:c.472G>T	ENSP00000225927.1:p.Ala158Ser	40689504	0.0000082560	0.0000000000	0.0000000000	0.0000000000	0.0000963200	0.0000000000	0.0000000000	121120	66504	16512	11566	10382	8644	6608
ENST00000225927.2:c.548G>C	ENSP00000225927.1:p.Gly183Ala	40690373	0.0000082510	0.0000000000	0.0000606500	0.0000000000	0.0000000000	0.0000000000	0.0000000000	121184	66622	16488	11568	10342	8644	6614
ENST00000225927.2:c.710G>A	ENSP00000225927.1:p.Gly237Asp	40690719	0.0000083300	0.0000151930	0.0000000000	0.0000000000	0.0000000000	0.0000000000	0.0000000000	120042	65818	16484	11514	10180	8586	6568
ENST00000225927.2:c.827C>T	ENSP00000225927.1:p.Ser276Phe	40693030	0.0000082360	0.0000149830	0.0000000000	0.0000000000	0.0000000000	0.0000000000	0.0000000000	121408	66738	16512	11578	10406	8652	6614
ENST00000225927.2:c.842T>C	ENSP00000225927.1:p.Leu281Pro	40693045	0.0000082360	0.0000149830	0.0000000000	0.0000000000	0.0000000000	0.0000000000	0.0000000000	121412	66740	16512	11578	10406	8654	6614
ENST00000225927.2:c.929G>T	ENSP00000225927.1:p.Gly310Val	40693132	0.0000082390	0.0000000000	0.0000605620	0.0000000000	0.0000000000	0.0000000000	0.0000000000	121370	66704	16512	11578	10404	8650	6614
ENST00000225927.2:c.979C>T	ENSP00000225927.1:p.Leu327Phe	40693182	0.0000082570	0.0000150330	0.0000000000	0.0000000000	0.0000000000	0.0000000000	0.0000000000	121098	66520	16512	11568	10348	8632	6612
ENST00000225927.2:c.1015A>C	ENSP00000225927.1:p.Thr339Pro	40693218	0.0000082810	0.0000150910	0.0000000000	0.0000000000	0.0000000000	0.0000000000	0.0000000000	120748	66264	16496	11556	10290	8622	6612
ENST00000225927.2:c.1045C>T	ENSP00000225927.1:p.Leu349Phe	40695069	0.0000086360	0.0000000000	0.0000000000	0.0000871080	0.0000000000	0.0000000000	0.0000000000	115794	63254	16452	11480	8750	8400	6592
ENST00000225927.2:c.1061T>C	ENSP00000225927.1:p.Phe354Ser	40695085	0.0000172390	0.0000315670	0.0000000000	0.0000000000	0.0000000000	0.0000000000	0.0000000000	116010	63356	16464	11492	8786	8446	6600
ENST00000225927.2:c.1082G>C	ENSP00000225927.1:p.Trp361Ser	40695106	0.0000085240	0.0000000000	0.0000606640	0.0000000000	0.0000000000	0.0000000000	0.0000000000	117304	64166	16484	11522	9128	8520	6604
ENST00000225927.2:c.1105G>T	ENSP00000225927.1:p.Val369Leu	40695129	0.0000084540	0.0000000000	0.0000000000	0.0000000000	0.0001056850	0.0000000000	0.0000000000	118274	64728	16490	11532	9462	8564	6612
ENST00000225927.2:c.1129C>T	ENSP00000225927.1:p.Arg377Cys	40695153	0.0000083800	0.0000153050	0.0000000000	0.0000000000	0.0000000000	0.0000000000	0.0000000000	119330	65336	16496	11540	9852	8602	6614
ENST00000225927.2:c.1130G>A	ENSP00000225927.1:p.Arg377His	40695154	0.0000251260	0.0000305880	0.0000000000	0.0000000000	0.0001013780	0.0000000000	0.0000000000	119394	65384	16496	11542	9864	8604	6614
ENST00000225927.2:c.1154C>T	ENSP00000225927.1:p.Ala385Val	40695178	0.0000083160	0.0000000000	0.0000605840	0.0000000000	0.0000000000	0.0000000000	0.0000000000	120240	65916	16506	11554	10132	8620	6614
ENST00000225927.2:c.1156G>A	ENSP00000225927.1:p.Glu386Lys	40695180	0.0000083140	0.0000151630	0.0000000000	0.0000000000	0.0000000000	0.0000000000	0.0000000000	120278	65946	16506	11554	10140	8620	6614
ENST00000225927.2:c.1196G>T	ENSP00000225927.1:p.Gly399Val	40695220	0.0000082760	0.0000150820	0.0000000000	0.0000000000	0.0000000000	0.0000000000	0.0000000000	120828	66304	16510	11564	10300	8630	6614
ENST00000225927.2:c.1212G>C	ENSP00000225927.1:p.Trp404Cys	40695236	0.0000248200	0.0000150770	0.0000000000	0.0001729200	0.0000000000	0.0000000000	0.0000000000	120866	66324	16510	11566	10314	8632	6614
ENST00000225927.2:c.1222C>T	ENSP00000225927.1:p.His408Tyr	40695246	0.0000165520	0.0000000000	0.0000000000	0.0000000000	0.0001938730	0.0000000000	0.0000000000	120828	66288	16510	11562	10316	8632	6614
ENST00000225927.2:c.1277G>C	ENSP00000225927.1:p.Gly426Ala	40695301	0.0000083150	0.0000151660	0.0000000000	0.0000000000	0.0000000000	0.0000000000	0.0000000000	120254	65936	16504	11530	10220	8604	6560
ENST00000225927.2:c.1291C>T	ENSP00000225927.1:p.Arg431Cys	40695315	0.0000083420	0.0000152180	0.0000000000	0.0000000000	0.0000000000	0.0000000000	0.0000000000	119874	65708	16498	11510	10198	8580	6484
ENST00000225927.2:c.1331C>A	ENSP00000225927.1:p.Ala444Asp	40695355	0.0000089020	0.0000000000	0.0000630910	0.0000000000	0.0000000000	0.0000000000	0.0000000000	112328	61614	15850	10450	9628	8046	5904
ENST00000225927.2:c.1333C>T	ENSP00000225927.1:p.Pro445Ser	40695357	0.0000178280	0.0000325050	0.0000000000	0.0000000000	0.0000000000	0.0000000000	0.0000000000	112180	61528	15838	10428	9610	8034	5904
ENST00000225927.2:c.1360G>T	ENSP00000225927.1:p.Val454Phe	40695384	0.0000099520	0.0000181120	0.0000000000	0.0000000000	0.0000000000	0.0000000000	0.0000000000	100480	55212	14860	8822	8764	7094	4970
ENST00000225927.2:c.1364A>C	ENSP00000225927.1:p.Tyr455Ser	40695388	0.0000101240	0.0000184330	0.0000000000	0.0000000000	0.0000000000	0.0000000000	0.0000000000	98770	54250	14722	8616	8638	6960	4830
ENST00000225927.2:c.1384G>C	ENSP00000225927.1:p.Gly462Arg	40695408	0.0000111730	0.0000203450	0.0000000000	0.0000000000	0.0000000000	0.0000000000	0.0000000000	89496	49150	13944	7558	7842	6242	4078
ENST00000225927.2:c.1391G>A	ENSP00000225927.1:p.Arg464Gln	40695415	0.0001508150	0.0002537740	0.0000729070	0.0000000000	0.0000000000	0.0000000000	0.0000000000	86198	47286	13716	7146	7580	6022	3782
ENST00000225927.2:c.1441C>T	ENSP00000225927.1:p.Arg481Trp	40695465	0.0000133800	0.0000000000	0.0000000000	0.0000000000	0.0000000000	0.0000000000	0.0003479470	74734	40884	12850	5892	6580	5096	2874
ENST00000225927.2:c.1487T>C	ENSP00000225927.1:p.Leu496Pro	40695511	0.0000384070	0.0000234510	0.0001519750	0.0000000000	0.0000000000	0.0000000000	0.0000000000	78110	42642	13160	6706	6486	5484	3052
ENST00000225927.2:c.1538A>G	ENSP00000225927.1:p.Asn513Ser	40695562	0.0000109800	0.0000200610	0.0000000000	0.0000000000	0.0000000000	0.0000000000	0.0000000000	91074	49846	14204	8580	7092	6566	4134
ENST00000225927.2:c.1625T>C	ENSP00000225927.1:p.Leu542Pro	40695649	0.0000087210	0.0000159850	0.0000000000	0.0000000000	0.0000000000	0.0000000000	0.0000000000	114658	62558	16316	11316	9084	8474	6070
ENST00000225927.2:c.1675G>A	ENSP00000225927.1:p.Asp559Asn	40695699	0.0000173440	0.0000158600	0.0000615680	0.0000000000	0.0000000000	0.0000000000	0.0000000000	115310	63048	16242	11300	9274	8506	6104
ENST00000225927.2:c.1675G>C	ENSP00000225927.1:p.Asp559His	40695699	0.0000086720	0.0000000000	0.0000000000	0.0000000000	0.0001078280	0.0000000000	0.0000000000	115310	63048	16242	11300	9274	8506	6104
ENST00000225927.2:c.1688T>A	ENSP00000225927.1:p.Leu563His	40695712	0.0000173490	0.0000316510	0.0000000000	0.0000000000	0.0000000000	0.0000000000	0.0000000000	115274	63188	16160	11240	9352	8482	6020
ENST00000225927.2:c.1703T>G	ENSP00000225927.1:p.Val568Gly	40695727	0.0000609560	0.0000000000	0.0000000000	0.0000000000	0.0000000000	0.0008299730	0.0000000000	114836	63110	16042	11152	9408	8434	5862
ENST00000225927.2:c.1880C>T	ENSP00000225927.1:p.Ala627Val	40695904	0.0000543520	0.0000000000	0.0000000000	0.0000000000	0.0006462030	0.0000000000	0.0000000000	73594	40964	12378	6006	6190	5254	2236
ENST00000225927.2:c.1934A>C	ENSP00000225927.1:p.Gln645Pro	40695958	0.0000119340	0.0000213780	0.0000000000	0.0000000000	0.0000000000	0.0000000000	0.0000000000	83792	46776	13020	6964	7028	6132	3254
ENST00000225927.2:c.1946G>C	ENSP00000225927.1:p.Trp649Ser	40695970	0.0000116640	0.0000209410	0.0000000000	0.0000000000	0.0000000000	0.0000000000	0.0000000000	85728	47752	13142	7264	7178	6338	3418
ENST00000225927.2:c.2186A>G	ENSP00000225927.1:p.Lys729Arg	40696210	0.0000082900	0.0000000000	0.0000000000	0.0000869560	0.0000000000	0.0000000000	0.0000000000	120624	66330	16482	11500	10266	8538	6602
ENST00000225927.2:c.1006G>T	ENSP00000225927.1:p.Glu336Ter	40693209	0.0000082730	0.0000150680	0.0000000000	0.0000000000	0.0000000000	0.0000000000	0.0000000000	120874	66364	16502	11562	10302	8626	6612
ENST00000225927.2:c.1073C>T	ENSP00000225927.1:p.Pro358Leu	40695097	0.0000256360	0.0000156280	0.0001213730	0.0000000000	0.0000000000	0.0000000000	0.0000000000	117020	63986	16478	11516	9058	8502	6604
ENST00000225927.2:c.1081T>C	ENSP00000225927.1:p.Trp361Arg	40695105	0.0000170560	0.0000000000	0.0000000000	0.0000000000	0.0000000000	0.0002349070	0.0000000000	117258	64144	16484	11516	9116	8514	6604
ENST00000225927.2:c.1229T>C	ENSP00000225927.1:p.Phe410Ser	40695253	0.0000331090	0.0000603570	0.0000000000	0.0000000000	0.0000000000	0.0000000000	0.0000000000	120812	66272	16510	11562	10316	8632	6614
ENST00000225927.2:c.1241A>G	ENSP00000225927.1:p.His414Arg	40695265	0.0000331300	0.0000604100	0.0000000000	0.0000000000	0.0000000000	0.0000000000	0.0000000000	120736	66214	16510	11562	10306	8624	6614
ENST00000225927.2:c.1336G>A	ENSP00000225927.1:p.Glu446Lys	40695360	0.0000090500	0.0000164840	0.0000000000	0.0000000000	0.0000000000	0.0000000000	0.0000000000	110494	60664	15700	10182	9468	7902	5752
ENST00000225927.2:c.1364A>G	ENSP00000225927.1:p.Tyr455Cys	40695388	0.0000101240	0.0000000000	0.0000000000	0.0001160630	0.0000000000	0.0000000000	0.0000000000	98770	54250	14722	8616	8638	6960	4830
ENST00000225927.2:c.1444C>T	ENSP00000225927.1:p.Arg482Trp	40695468	0.0000268520	0.0000245830	0.0000780030	0.0000000000	0.0000000000	0.0000000000	0.0000000000	74480	40678	12820	5938	6554	5086	2852
ENST00000225927.2:c.1445G>A	ENSP00000225927.1:p.Arg482Gln	40695469	0.0000133790	0.0000000000	0.0000000000	0.0000000000	0.0001522070	0.0000000000	0.0000000000	74742	40822	12850	5960	6570	5116	2864
ENST00000225927.2:c.1547C>T	ENSP00000225927.1:p.Pro516Leu	40695571	0.0000104880	0.0000000000	0.0000688420	0.0000000000	0.0000000000	0.0000000000	0.0000000000	95338	52268	14526	9140	7336	6944	4440
ENST00000225927.2:c.1562C>T	ENSP00000225927.1:p.Pro521Leu	40695586	0.0000287540	0.0000524140	0.0000000000	0.0000000000	0.0000000000	0.0000000000	0.0000000000	104330	57236	15196	10258	8038	7728	5118
ENST00000225927.2:c.1693C>T	ENSP00000225927.1:p.Arg565Trp	40695717	0.0000347680	0.0000158450	0.0000000000	0.0000000000	0.0000000000	0.0003544420	0.0000000000	115046	63110	16126	11218	9342	8464	5956
ENST00000225927.2:c.1694G>A	ENSP00000225927.1:p.Arg565Gln	40695718	0.0000347960	0.0000634070	0.0000000000	0.0000000000	0.0000000000	0.0000000000	0.0000000000	114954	63084	16096	11206	9338	8462	5936
ENST00000225927.2:c.1694G>T	ENSP00000225927.1:p.Arg565Leu	40695718	0.0000173980	0.0000158510	0.0000621270	0.0000000000	0.0000000000	0.0000000000	0.0000000000	114954	63084	16096	11206	9338	8462	5936
ENST00000225927.2:c.1744G>C	ENSP00000225927.1:p.Ala582Pro	40695768	0.0000187910	0.0000338340	0.0000000000	0.0000000000	0.0000000000	0.0000000000	0.0000000000	106430	59112	15070	9968	8872	7628	5002
ENST00000225927.2:c.1811C>T	ENSP00000225927.1:p.Pro604Leu	40695835	0.0000247260	0.0000441810	0.0000000000	0.0000000000	0.0000000000	0.0000000000	0.0000000000	80884	45268	12906	6720	6840	5424	3128
ENST00000225927.2:c.1834A>G	ENSP00000225927.1:p.Ser612Gly	40695858	0.0001233510	0.0002214670	0.0000000000	0.0000000000	0.0000000000	0.0000000000	0.0000000000	72962	40638	12438	5990	6056	5032	2260
ENST00000225927.2:c.1876C>T	ENSP00000225927.1:p.Arg626Ter	40695900	0.0000273500	0.0000245710	0.0000000000	0.0000000000	0.0001628660	0.0000000000	0.0000000000	73126	40698	12376	5956	6140	5154	2246
ENST00000225927.2:c.2020C>T	ENSP00000225927.1:p.Arg674Cys	40696044	0.0000102240	0.0000000000	0.0000703230	0.0000000000	0.0000000000	0.0000000000	0.0000000000	97806	54284	14220	8818	8078	7296	4388
ENST00000225927.2:c.2021G>A	ENSP00000225927.1:p.Arg674His	40696045	0.0000203600	0.0000183510	0.0000000000	0.0001124350	0.0000000000	0.0000000000	0.0000000000	98228	54490	14248	8894	8128	7326	4416
ENST00000225927.2:c.384-1G>A	NULL	40689415	0.0000164990	0.0000000000	0.0001211240	0.0000000000	0.0000000000	0.0000000000	0.0000000000	121216	66574	16512	11574	10392	8644	6614
ENST00000225927.2:c.419A>G	ENSP00000225927.1:p.Tyr140Cys	40689451	0.0000494690	0.0000900440	0.0000000000	0.0000000000	0.0000000000	0.0000000000	0.0000000000	121286	66634	16512	11574	10398	8648	6614
ENST00000225927.2:c.461T>G	ENSP00000225927.1:p.Ile154Arg	40689493	0.0000082520	0.0000000000	0.0000000000	0.0000000000	0.0000000000	0.0001156870	0.0000000000	121176	66542	16512	11570	10390	8644	6612
ENST00000225927.2:c.529C>T	ENSP00000225927.1:p.Arg177Trp	40689561	0.0000083660	0.0000152360	0.0000000000	0.0000000000	0.0000000000	0.0000000000	0.0000000000	119528	65634	16410	11428	10186	8596	6388
ENST00000225927.2:c.680A>C	ENSP00000225927.1:p.His227Pro	40690689	0.0000083160	0.0000151750	0.0000000000	0.0000000000	0.0000000000	0.0000000000	0.0000000000	120238	65896	16504	11538	10230	8592	6580
ENST00000225927.2:c.700C>T	ENSP00000225927.1:p.Arg234Cys	40690709	0.0000166500	0.0000000000	0.0000000000	0.0001735500	0.0000000000	0.0000000000	0.0000000000	120114	65850	16490	11524	10192	8588	6576
ENST00000225927.2:c.889C>T	ENSP00000225927.1:p.Arg297Ter	40693092	0.0000247110	0.0000299700	0.0000000000	0.0000000000	0.0000961160	0.0000000000	0.0000000000	121402	66732	16512	11578	10404	8654	6614
ENST00000225927.2:c.383+1G>T	NULL	40688674	0.0001225790	0.0000000000	0.0000000000	0.0000000000	0.0063291130	0.0000000000	NULL	8158	1962	5742	76	158	136	0
ENST00000225927.2:c.432G>A	ENSP00000225927.1:p.Trp144Ter	40689464	0.0000082460	0.0000000000	0.0000000000	0.0000864150	0.0000000000	0.0000000000	0.0000000000	121264	66612	16512	11572	10398	8648	6614
ENST00000225927.2:c.642_643delGCinsGCC	ENSP00000225927.1:p.Ser217LeufsTer56	40690467	0.0000083170	0.0000000000	0.0000000000	0.0000000000	0.0001001200	0.0000000000	0.0000000000	120234	66050	16488	11560	9988	8632	6614
ENST00000225927.2:c.642_643delGCinsG	ENSP00000225927.1:p.Ser217ProfsTer22	40690467	0.0000083170	0.0000000000	0.0000000000	0.0000000000	0.0000000000	0.0001158480	0.0000000000	120234	66050	16488	11560	9988	8632	6614
ENST00000225927.2:c.831_835delCTCCTinsC	ENSP00000225927.1:p.Leu280TrpfsTer19	40693034	0.0000082360	0.0000000000	0.0000605620	0.0000000000	0.0000000000	0.0000000000	0.0000000000	121410	66738	16512	11578	10406	8654	6614
ENST00000225927.2:c.848delCinsCG	ENSP00000225927.1:p.Glu284GlyfsTer33	40693051	0.0000082360	0.0000000000	0.0000000000	0.0000000000	0.0000000000	0.0000000000	0.0001511940	121412	66740	16512	11578	10406	8654	6614
ENST00000225927.2:c.885delC	ENSP00000225927.1:p.Leu296CysfsTer4	40693087	0.0000164730	0.0000000000	0.0000000000	0.0000863700	0.0000960980	0.0000000000	0.0000000000	121406	66734	16512	11578	10406	8654	6614
ENST00000225927.2:c.1136_1137insG	ENSP00000225927.1:p.Val380GlyfsTer7	40695160	0.0000083580	0.0000000000	0.0000000000	0.0000000000	0.0001006440	0.0000000000	0.0000000000	119640	65546	16502	11544	9936	8608	6614
ENST00000225927.2:c.1212G>A	ENSP00000225927.1:p.Trp404Ter	40695236	0.0000082730	0.0000150770	0.0000000000	0.0000000000	0.0000000000	0.0000000000	0.0000000000	120866	66324	16510	11566	10314	8632	6614
ENST00000225927.2:c.1390C>T	ENSP00000225927.1:p.Arg464Ter	40695414	0.0000115790	0.0000211050	0.0000000000	0.0000000000	0.0000000000	0.0000000000	0.0000000000	86362	47380	13722	7184	7598	6018	3798
ENST00000225927.2:c.1446delGinsGT	ENSP00000225927.1:p.Tyr483LeufsTer33	40695470	0.0000267050	0.0000489140	0.0000000000	0.0000000000	0.0000000000	0.0000000000	0.0000000000	74892	40888	12842	6004	6584	5150	2880
ENST00000225927.2:c.1449_1450insG	ENSP00000225927.1:p.Val485GlyfsTer31	40695473	0.0000133080	0.0000243920	0.0000000000	0.0000000000	0.0000000000	0.0000000000	0.0000000000	75142	40996	12870	6046	6576	5194	2904
ENST00000225927.2:c.1918C>T	ENSP00000225927.1:p.Gln640Ter	40695942	0.0000128410	0.0000000000	0.0000000000	0.0001532330	0.0000000000	0.0000000000	0.0000000000	77874	43202	12796	6526	6526	5764	2490
ENST00000225927.2:c.2092delG	ENSP00000225927.1:p.Asp698ThrfsTer109	40696115	0.0000083950	0.0000152000	0.0000000000	0.0000000000	0.0000000000	0.0000000000	0.0000000000	119108	65786	16126	11258	10094	8572	6380
